# Supplementary material for: 3,3,6,6-Tetrakis­(hydroxy­meth­yl)-1,2,4,5-tetra­zinane tetra­hydrate
Source: Acta Crystallogr Sect E Struct Rep Online. 2009 Nov 4;65(Pt 12):o2988. doi: 10.1107/S1600536809045590 (PMC2971896; doi:10.1107/S1600536809045590)
Supplement: Supplementary file 1 [file e-65-o2988-sup1.cif]

##############################################################################
###                                                                        ###
###        Electronic paper (Acta Crystallographica Section E)             ###
###                                                                        ###
##############################################################################
#                                                                            #
# This CIF contains the data in a paper accepted for publication in Acta     #
# Crystallographica Section E. It conforms to the requirements of Notes      #
# for Authors for Section E, and has been peer reviewed under the auspices   #
# of the IUCr Commission on Journals.                                        #
#                                                                            #
# Full details of the Crystallographic Information File format               #
# are given in the paper "The Crystallographic Information File (CIF):       #
# a New Standard Archive File for Crystallography" by S. R. Hall, F. H.      #
# Allen and I. D. Brown [Acta Cryst. (1991), A47, 655-685].                  #
#                                                                            #
# The current version of the core CIF dictionary is obtainable from          #
# ftp://ftp.iucr.org/pub/cif_core.dic. The current version number is 2.4.    #
#                                                                            #
# Software is freely available for graphical display of the structure(s) in  #
# this CIF.  For information consult the CIF home page http://www.iucr.org/  #
# cif/home.html                                                              #
#                                                                            #
# This file may be used for bona fide research purposes within the           #
# scientific community so long as proper attribution is given to the journal # 
# article from which it was obtained.                                        #
#                                                                            #
##############################################################################
                                             
data_global
_audit_creation_method     SHELXL-97
_journal_date_recd_electronic     2009-10-28
_journal_date_accepted     2009-10-29
_journal_name_full     'Acta Crystallographica, Section E'
_journal_year     2009
_journal_volume     65
_journal_issue     12
_journal_page_first     o2988
_journal_page_last     o2988
_journal_paper_category     QO
_journal_coeditor_code     CI2961
_publ_contact_author
;
     Dr. Seik Weng Ng
     Department of Chemistry
     University of Malaya
     50603 Kuala Lumpur
     Malaysia
;
_publ_contact_author_email     seikweng@um.edu.my
_publ_contact_author_fax     '03 7967 4193'
_publ_contact_author_phone     '03 7967 6778'
_publ_section_title
;
3,3,6,6-Tetrakis(hydroxymethyl)-1,2,4,5-tetrazinane tetrahydrate
;
loop_
    _publ_author_name
    _publ_author_address
    'Kongsutjarit, S.'
;
Department of Chemistry
Faculty of Science
Chulalongkorn University
Bangkok 10330
Thailand
;
    'Thamyongkit, P.'
;
Department of Chemistry
Faculty of Science
Chulalongkorn University
Bangkok 10330
Thailand
;
    'Muangsin, N.'
;
Department of Chemistry
Faculty of Science
Chulalongkorn University
Bangkok 10330
Thailand
;
    'Chaichit, N.'
;
Department of Physics
Faculty of Science and Technology
Thammasart University
Pathum Thani 12121
Thailand
;
    'Petsom, Amorn'
;
Department of Chemistry
Faculty of Science
Chulalongkorn University
Bangkok 10330
Thailand
;
    'Ng, Seik Weng'
;
Department of Chemistry
University of Malaya
50603 Kuala Lumpur
Malaysia
;
data_I
_audit_creation_method     SHELXL-97
_chemical_name_systematic
;
3,3,6,6-Tetrakis(hydroxymethyl)-1,2,4,5-tetrazinane tetrahydrate
;
_chemical_name_common     ?
_chemical_formula_moiety     'C6 H16 N4 O4, 4(H2 O)'
_chemical_formula_sum     'C6 H24 N4 O8'
_chemical_formula_iupac     'C6 H16 N4 O4, 4H2 O'
_chemical_formula_weight     280.29
_chemical_melting_point     ?
_symmetry_cell_setting     Triclinic
_symmetry_space_group_name_H-M     'P -1'
_symmetry_space_group_name_Hall     '-P 1'
loop_
    _symmetry_equiv_pos_as_xyz
    'x, y, z'
    '-x, -y, -z'
_cell_length_a     6.30670(10)
_cell_length_b     7.0317(2)
_cell_length_c     8.4015(2)
_cell_angle_alpha     71.0100(10)
_cell_angle_beta     74.4240(10)
_cell_angle_gamma     85.0550(10)
_cell_volume     339.364(14)
_cell_formula_units_Z     1
_cell_measurement_reflns_used     6318
_cell_measurement_theta_min     3.1
_cell_measurement_theta_max     40.2
_cell_measurement_temperature     296(2)
_exptl_crystal_description     Cube
_exptl_crystal_colour     Colourless
_exptl_crystal_size_max     0.40
_exptl_crystal_size_mid     0.40
_exptl_crystal_size_min     0.40
_exptl_crystal_density_diffrn     1.371
_exptl_crystal_density_meas     ?
_exptl_crystal_density_method     'not measured'
_exptl_crystal_F_000     152
_exptl_absorpt_coefficient_mu     0.124
_exptl_absorpt_correction_type     None
_exptl_absorpt_process_details     ?
_exptl_absorpt_correction_T_min     ?
_exptl_absorpt_correction_T_max     ?
_diffrn_ambient_temperature     296(2)
_diffrn_radiation_type     MoK\a
_diffrn_radiation_wavelength     0.71073
_diffrn_radiation_source     'fine-focus sealed tube'
_diffrn_radiation_monochromator     graphite
_diffrn_measurement_device_type     'Bruker SMART APEXII'
_diffrn_measurement_method     '\f and \w'
_diffrn_detector_area_resol_mean     ?
_diffrn_reflns_number     10198
_diffrn_reflns_av_R_equivalents     0.0181
_diffrn_reflns_av_sigmaI/netI     0.0192
_diffrn_reflns_theta_min     3.06
_diffrn_reflns_theta_max     40.18
_diffrn_reflns_theta_full     40.18
_diffrn_measured_fraction_theta_max     0.992
_diffrn_measured_fraction_theta_full     0.992
_diffrn_reflns_limit_h_min     -11
_diffrn_reflns_limit_h_max     11
_diffrn_reflns_limit_k_min     -12
_diffrn_reflns_limit_k_max     12
_diffrn_reflns_limit_l_min     -15
_diffrn_reflns_limit_l_max     15
_diffrn_standards_number     0
_diffrn_standards_interval_count     .
_diffrn_standards_interval_time     .
_diffrn_standards_decay_%     ?
_reflns_number_total     4231
_reflns_number_gt     3630
_reflns_threshold_expression     I>2\s(I)
_refine_ls_structure_factor_coef     Fsqd
_refine_ls_matrix_type     full
_refine_ls_R_factor_all     0.0484
_refine_ls_R_factor_gt     0.0417
_refine_ls_wR_factor_gt     0.1275
_refine_ls_wR_factor_ref     0.1370
_refine_ls_goodness_of_fit_ref     1.007
_refine_ls_restrained_S_all     1.008
_refine_ls_number_reflns     4231
_refine_ls_number_parameters     114
_refine_ls_number_restraints     8
_refine_ls_hydrogen_treatment     mixed
_refine_ls_weighting_scheme     calc
_refine_ls_weighting_details
         'calc w=1/[\s^2^(Fo^2^)+(0.0853P)^2^+0.0377P] where P=(Fo^2^+2Fc^2^)/3'
_atom_sites_solution_hydrogens     geom
_atom_sites_solution_primary     direct
_atom_sites_solution_secondary     difmap
_refine_ls_shift/su_max     0.001
_refine_ls_shift/su_mean     0.001
_refine_diff_density_max     0.931
_refine_diff_density_min     -0.634
_refine_ls_extinction_method     none
_refine_ls_extinction_coef     ?
loop_
    _atom_type_symbol
    _atom_type_description
    _atom_type_scat_dispersion_real
    _atom_type_scat_dispersion_imag
    _atom_type_scat_source
    'C' 'C' 0.0033 0.0016
                         'International Tables Vol C Tables 4.2.6.8 and 6.1.1.4'
    'H' 'H' 0.0000 0.0000
                         'International Tables Vol C Tables 4.2.6.8 and 6.1.1.4'
    'N' 'N' 0.0061 0.0033
                         'International Tables Vol C Tables 4.2.6.8 and 6.1.1.4'
    'O' 'O' 0.0106 0.0060
                         'International Tables Vol C Tables 4.2.6.8 and 6.1.1.4'
_computing_data_collection     'APEX2 (Bruker, 2005)'
_computing_cell_refinement     'SAINT (Bruker, 2005)'
_computing_data_reduction     'SAINT (Bruker, 2005)'
_computing_structure_solution     'SHELXS97 (Sheldrick, 2008)'
_computing_structure_refinement     'SHELXL97 (Sheldrick, 2008)'
_computing_molecular_graphics     'X-SEED (Barbour, 2001)'
_computing_publication_material     'publCIF (Westrip, 2009)'
loop_
    _atom_site_type_symbol
    _atom_site_label
    _atom_site_fract_x
    _atom_site_fract_y
    _atom_site_fract_z
    _atom_site_U_iso_or_equiv
    _atom_site_adp_type
    _atom_site_calc_flag
    _atom_site_refinement_flags
    _atom_site_occupancy
    _atom_site_disorder_assembly
    _atom_site_disorder_group
    O O1 0.62982(10) 0.32676(8) 0.59353(6) 0.03101(11) Uani d D 1 . .
    O O2 0.12442(8) -0.12559(9) 0.85708(8) 0.03186(11) Uani d D 1 . .
    O O1W 0.74166(12) 0.53141(12) 0.78141(13) 0.0496(2) Uani d D 1 . .
    O O2W 0.81111(10) 0.46492(8) 0.23874(7) 0.03194(11) Uani d D 1 . .
    N N1 0.35398(7) 0.15628(7) 0.93656(6) 0.01863(8) Uani d D 1 . .
    N N2 0.53643(7) -0.16882(6) 0.93673(6) 0.01882(8) Uani d D 1 . .
    C C3 0.30946(11) -0.01190(10) 0.73791(8) 0.02651(11) Uani d . 1 . .
    H H3A 0.2599 0.1154 0.6697 0.032 Uiso calc R 1 . .
    H H3B 0.3856 -0.0844 0.6586 0.032 Uiso calc R 1 . .
    C C1 0.67667(9) 0.13379(9) 0.69956(7) 0.02297(10) Uani d . 1 . .
    H H1A 0.7819 0.1472 0.7609 0.028 Uiso calc R 1 . .
    H H1B 0.7435 0.0517 0.6262 0.028 Uiso calc R 1 . .
    C C2 0.46871(8) 0.02767(7) 0.83271(6) 0.01806(9) Uani d . 1 . .
    H H1O 0.661(3) 0.409(2) 0.640(2) 0.051(4) Uiso d D 1 . .
    H H2O 0.140(3) -0.2396(16) 0.839(2) 0.052(4) Uiso d D 1 . .
    H H1W1 0.8827(15) 0.535(3) 0.765(2) 0.057(4) Uiso d D 1 . .
    H H1W2 0.688(3) 0.6353(19) 0.810(2) 0.055(4) Uiso d D 1 . .
    H H2W1 0.753(2) 0.430(2) 0.3464(12) 0.053(4) Uiso d D 1 . .
    H H2W2 0.754(3) 0.5766(18) 0.198(3) 0.069(5) Uiso d D 1 . .
    H H1N 0.2237(14) 0.1097(17) 0.9941(14) 0.026(2) Uiso d D 1 . .
    H H2N 0.4192(16) -0.2420(16) 0.9932(15) 0.027(2) Uiso d D 1 . .
loop_
    _atom_site_aniso_label
    _atom_site_aniso_U_11
    _atom_site_aniso_U_22
    _atom_site_aniso_U_33
    _atom_site_aniso_U_12
    _atom_site_aniso_U_13
    _atom_site_aniso_U_23
    O1 0.0395(3) 0.0239(2) 0.02234(19) -0.00194(17) -0.00506(17) 0.00069(15)
    O2 0.02304(19) 0.0353(2) 0.0423(3) -0.00251(16) -0.00474(17) -0.0211(2)
    O1W 0.0348(3) 0.0488(4) 0.0794(6) 0.0026(3) -0.0098(3) -0.0437(4)
    O2W 0.0353(2) 0.0254(2) 0.0306(2) 0.00639(17) -0.00462(18) -0.00747(17)
    N1 0.01946(16) 0.01761(16) 0.01842(16) 0.00258(12) -0.00506(12) -0.00561(12)
    N2 0.02248(17) 0.01557(15) 0.01876(16) 0.00090(12) -0.00525(12) -0.00611(12)
    C3 0.0297(2) 0.0293(3) 0.0242(2) -0.00180(19) -0.01135(18) -0.00917(19)
    C1 0.0244(2) 0.0221(2) 0.01861(18) -0.00032(16) -0.00180(15) -0.00427(15)
    C2 0.02086(18) 0.01704(17) 0.01609(16) 0.00065(13) -0.00472(13) -0.00510(13)
loop_
    _geom_bond_atom_site_label_1
    _geom_bond_atom_site_label_2
    _geom_bond_site_symmetry_2
    _geom_bond_distance
    _geom_bond_publ_flag
    O1 C1 . 1.4169(7) ?
    O1 H1O . 0.851(9) ?
    O2 C3 . 1.4198(9) ?
    O2 H2O . 0.860(10)
                     ?
    O1W H1W1 . 0.860(10)
                       ?
    O1W H1W2 . 0.860(10)
                       ?
    O2W H2W1 . 0.840(10)
                       ?
    O2W H2W2 . 0.840(10)
                       ?
    N1 N2 2_657 1.4441(6) ?
    N1 C2 . 1.4712(7) ?
    N1 H1N . 0.860(10)
                     ?
    N2 N1 2_657 1.4441(6) ?
    N2 C2 . 1.4724(6) ?
    N2 H2N . 0.870(10)
                     ?
    C3 C2 . 1.5305(8) ?
    C3 H3A . 0.97 ?
    C3 H3B . 0.97 ?
    C1 C2 . 1.5382(7) ?
    C1 H1A . 0.97 ?
    C1 H1B . 0.97 ?
loop_
    _geom_angle_atom_site_label_1
    _geom_angle_atom_site_label_2
    _geom_angle_atom_site_label_3
    _geom_angle_site_symmetry_1
    _geom_angle_site_symmetry_3
    _geom_angle
    _geom_angle_publ_flag
    C1 O1 H1O . . 105.1(11) ?
    C3 O2 H2O . . 104.1(11) ?
    H1W1 O1W H1W2 . . 107.6(16) ?
    H2W1 O2W H2W2 . . 105.0(18) ?
    N2 N1 C2 2_657 . 113.59(4) ?
    N2 N1 H1N 2_657 . 106.4(8) ?
    C2 N1 H1N . . 110.2(8) ?
    N1 N2 C2 2_657 . 113.72(4) ?
    N1 N2 H2N 2_657 . 107.4(8) ?
    C2 N2 H2N . . 108.2(8) ?
    O2 C3 C2 . . 111.33(5) ?
    O2 C3 H3A . . 109.4 ?
    C2 C3 H3A . . 109.4 ?
    O2 C3 H3B . . 109.4 ?
    C2 C3 H3B . . 109.4 ?
    H3A C3 H3B . . 108.0 ?
    O1 C1 C2 . . 112.12(5) ?
    O1 C1 H1A . . 109.2 ?
    C2 C1 H1A . . 109.2 ?
    O1 C1 H1B . . 109.2 ?
    C2 C1 H1B . . 109.2 ?
    H1A C1 H1B . . 107.9 ?
    N1 C2 N2 . . 114.01(4) ?
    N1 C2 C3 . . 107.44(4) ?
    N2 C2 C3 . . 107.54(4) ?
    N1 C2 C1 . . 110.36(4) ?
    N2 C2 C1 . . 107.54(4) ?
    C3 C2 C1 . . 109.89(4) ?
loop_
    _geom_torsion_atom_site_label_1
    _geom_torsion_atom_site_label_2
    _geom_torsion_atom_site_label_3
    _geom_torsion_atom_site_label_4
    _geom_torsion_site_symmetry_1
    _geom_torsion_site_symmetry_2
    _geom_torsion_site_symmetry_3
    _geom_torsion_site_symmetry_4
    _geom_torsion
    _geom_torsion_publ_flag
    N2 N1 C2 N2 2_657 . . . 47.54(6) ?
    N2 N1 C2 C3 2_657 . . . 166.60(4) ?
    N2 N1 C2 C1 2_657 . . . -73.60(5) ?
    N1 N2 C2 N1 2_657 . . . -47.60(6) ?
    N1 N2 C2 C3 2_657 . . . -166.60(4) ?
    N1 N2 C2 C1 2_657 . . . 75.09(5) ?
    O2 C3 C2 N1 . . . . -65.11(6) ?
    O2 C3 C2 N2 . . . . 58.02(6) ?
    O2 C3 C2 C1 . . . . 174.80(5) ?
    O1 C1 C2 N1 . . . . -54.32(6) ?
    O1 C1 C2 N2 . . . . -179.24(4) ?
    O1 C1 C2 C3 . . . . 63.98(6) ?
loop_
    _geom_hbond_atom_site_label_D
    _geom_hbond_atom_site_label_H
    _geom_hbond_atom_site_label_A
    _geom_hbond_site_symmetry_A
    _geom_hbond_distance_DH
    _geom_hbond_distance_HA
    _geom_hbond_distance_DA
    _geom_hbond_angle_DHA
    _geom_hbond_publ_flag
    O1 H1O O1W . 0.850(10)
                         1.870(10)
                                 2.7040(10)
                                          166(2) yes
    O2 H2O O2W 2_656 0.860(10)
                             1.870(10)
                                     2.7230(10)
                                              171(2) yes
    N1 H1N O2 2_557 0.860(10)
                            2.230(10)
                                    3.0360(10)
                                             155.0(10)
                                                    yes
    N2 H2N O1W 2_657 0.870(10)
                             2.360(10)
                                     3.1300(10)
                                              148.0(10)
                                                     yes
    O1W H1W1 O2W 2_766 0.860(10)
                               1.920(10)
                                       2.7820(10)
                                                172(2) yes
    O1W H1W2 N2 1_565 0.860(10)
                              2.030(10)
                                      2.8690(10)
                                               166(2) yes
    O2W H2W1 O1 . 0.840(10)
                          1.920(10)
                                  2.7590(10)
                                           175(2) yes
    O2W H2W2 N1 2_666 0.840(10)
                              2.020(10)
                                      2.8530(10)
                                               171(2) yes
