# Supplementary material for: 3,3,6,6-Tetrakis­(hydroxy­meth­yl)-1,2,4,5-tetra­zinane tetra­hydrate
Source: Acta Crystallogr Sect E Struct Rep Online. 2009 Nov 4;65(Pt 12):o2988. doi: 10.1107/S1600536809045590 (PMC2971896; doi:10.1107/S1600536809045590)
Supplement: Supplementary file 2 [file e-65-o2988-Isup2.hkl]

# 
# h,k,l, Fc-squared, Fo-squared, sigma(Fo-squared) and status flag 
# 
data_I
_shelx_title '  P-1' 
_shelx_refln_list_code          4 
_shelx_F_calc_maximum       37.58 
_exptl_crystal_F_000       152.00 
_reflns_d_resolution_high  0.5508 
 
loop_ 
 _symmetry_equiv_pos_as_xyz 
 'x, y, z' 
 '-x, -y, -z' 
 
_cell_length_a     6.3067 
_cell_length_b     7.0317 
_cell_length_c     8.4015 
_cell_angle_alpha  71.010 
_cell_angle_beta   74.424 
_cell_angle_gamma  85.055 
 
_shelx_F_squared_multiplier     1.000 
 
loop_ 
 _refln_index_h 
 _refln_index_k 
 _refln_index_l 
 _refln_F_squared_calc 
 _refln_F_squared_meas 
 _refln_F_squared_sigma 
 _refln_observed_status 
   2   0   0      633.58      615.37     15.02 o 
   3   0   0        0.19        0.07      0.02 o 
   4   0   0       20.22       24.77      0.40 o 
   5   0   0       28.75       25.39      0.42 o 
   6   0   0       31.35       30.54      0.50 o 
   7   0   0        2.56        2.52      0.12 o 
   8   0   0        0.73        0.66      0.05 o 
   9   0   0        5.36        5.23      0.17 o 
  10   0   0        2.26        2.10      0.15 o 
 -10   1   0        5.33        5.55      0.31 o 
  -9   1   0       20.46       20.00      0.33 o 
  -8   1   0        6.42        6.80      0.15 o 
  -7   1   0        8.54        8.09      0.14 o 
  -6   1   0       16.47       17.98      0.25 o 
  -5   1   0       12.33       10.82      0.21 o 
  -4   1   0       64.49       74.87      1.18 o 
  -3   1   0        0.44        0.27      0.05 o 
  -2   1   0      162.78      169.31      3.45 o 
   0   1   0      265.58      272.20      6.13 o 
   1   1   0       25.50       35.51      0.60 o 
   2   1   0      651.50      672.67     16.40 o 
   3   1   0       44.41       47.18      0.86 o 
   4   1   0        3.90        5.00      0.11 o 
   5   1   0      311.54      309.51      4.62 o 
   6   1   0       29.34       26.55      0.44 o 
   7   1   0        1.67        1.50      0.09 o 
   8   1   0        1.38        1.19      0.08 o 
   9   1   0        1.11        1.17      0.09 o 
  10   1   0        1.59        1.63      0.11 o 
 -10   2   0        4.26        4.99      0.14 o 
  -9   2   0        2.11        2.11      0.10 o 
  -8   2   0       17.99       17.06      0.29 o 
  -7   2   0       17.91       16.35      0.33 o 
  -6   2   0       25.68       25.73      0.39 o 
  -5   2   0        0.86        1.05      0.09 o 
  -4   2   0        8.87        9.58      0.29 o 
  -2   2   0     1336.63     1347.58     29.99 o 
  -1   2   0       38.23       41.32      0.54 o 
   0   2   0      518.30      543.03      7.43 o 
   1   2   0       36.66       45.86      1.07 o 
   2   2   0        4.19        9.86      0.15 o 
   3   2   0      167.04      195.94      4.20 o 
   4   2   0      296.49      287.12      5.08 o 
   5   2   0       12.03       10.41      0.27 o 
   6   2   0       28.89       28.25      0.47 o 
   7   2   0        0.99        1.00      0.08 o 
   8   2   0        1.23        1.07      0.08 o 
   9   2   0        5.76        5.97      0.18 o 
  10   2   0       13.22       15.04      0.32 o 
 -10   3   0        0.03       -0.03      0.07 o 
  -9   3   0        0.04        0.00      0.06 o 
  -8   3   0        0.64        0.52      0.07 o 
  -7   3   0        0.17        0.20      0.12 o 
  -6   3   0        0.38        0.52      0.06 o 
  -5   3   0       26.66       25.20      0.38 o 
  -4   3   0        0.16        0.01      0.03 o 
  -3   3   0       40.05       37.80      0.68 o 
  -2   3   0        2.62        2.43      0.07 o 
  -1   3   0      146.66      177.55      2.29 o 
   0   3   0      517.25      511.91      6.61 o 
   1   3   0        1.67        1.79      0.04 o 
   2   3   0      248.51      241.45      3.82 o 
   3   3   0       94.65      106.04      1.68 o 
   4   3   0        0.00        0.07      0.02 o 
   5   3   0       15.66       15.85      0.25 o 
   6   3   0        2.85        2.77      0.07 o 
   7   3   0        0.92        0.84      0.05 o 
   8   3   0        0.16        0.02      0.07 o 
   9   3   0        8.31        9.03      0.29 o 
  10   3   0        7.23        7.93      0.43 o 
 -10   4   0        1.96        2.16      0.11 o 
  -9   4   0       15.39       15.88      0.30 o 
  -8   4   0        0.65        0.77      0.07 o 
  -7   4   0        6.76        6.62      0.15 o 
  -6   4   0        3.40        2.72      0.10 o 
  -5   4   0        3.96        3.44      0.10 o 
  -4   4   0       29.71       27.96      0.36 o 
  -3   4   0       70.48       68.98      1.57 o 
  -2   4   0       99.33      115.47      1.51 o 
  -1   4   0       38.86       50.66      0.67 o 
   0   4   0       27.00       31.63      0.43 o 
   1   4   0       68.55       72.71      0.95 o 
   2   4   0      237.40      234.31      3.70 o 
   3   4   0        0.31        0.06      0.03 o 
   4   4   0      161.45      146.83      3.97 o 
   5   4   0        0.60        0.74      0.06 o 
   6   4   0        1.19        0.85      0.07 o 
   7   4   0        0.29        0.25      0.10 o 
   8   4   0        7.15        7.11      0.17 o 
   9   4   0        0.00       -0.03      0.15 o 
  10   4   0        0.07       -0.16      0.16 o 
 -10   5   0        0.29        0.42      0.12 o 
  -9   5   0        0.29        0.26      0.07 o 
  -8   5   0        0.07        0.01      0.06 o 
  -7   5   0        5.42        5.20      0.15 o 
  -6   5   0        3.36        3.60      0.11 o 
  -5   5   0        2.36        2.24      0.13 o 
  -4   5   0       56.54       56.42      1.17 o 
  -3   5   0        0.00        0.03      0.07 o 
  -2   5   0       35.98       32.86      0.52 o 
  -1   5   0       24.35       24.60      0.36 o 
   0   5   0       17.72       17.95      0.26 o 
   1   5   0       48.82       49.21      0.66 o 
   2   5   0       31.37       26.35      0.45 o 
   3   5   0        1.36        0.33      0.04 o 
   4   5   0        2.18        1.50      0.13 o 
   5   5   0        5.28        4.86      0.16 o 
   6   5   0       10.88       10.69      0.28 o 
   7   5   0        4.14        4.03      0.13 o 
   8   5   0        4.94        4.80      0.14 o 
   9   5   0        0.07       -0.12      0.16 o 
  10   5   0        0.98        1.15      0.21 o 
  -9   6   0        0.46        0.49      0.14 o 
  -8   6   0        1.55        1.65      0.10 o 
  -7   6   0        0.67        0.52      0.07 o 
  -6   6   0        1.94        1.87      0.09 o 
  -5   6   0        9.65        8.01      0.20 o 
  -4   6   0       20.28       21.33      0.62 o 
  -3   6   0       36.07       36.13      0.72 o 
  -2   6   0       10.06       10.17      0.23 o 
  -1   6   0       25.30       21.89      0.32 o 
   0   6   0      226.13      213.22      2.91 o 
   1   6   0      166.90      164.76      2.63 o 
   2   6   0        8.45        7.69      0.17 o 
   3   6   0        0.81        0.45      0.05 o 
   4   6   0        2.07        1.81      0.08 o 
   5   6   0        0.03       -0.01      0.04 o 
   6   6   0       22.15       20.16      0.51 o 
   7   6   0       11.79       11.11      0.31 o 
   8   6   0        1.56        1.82      0.10 o 
   9   6   0        0.14        0.18      0.07 o 
  -8   7   0        5.79        5.74      0.21 o 
  -7   7   0        0.14        0.11      0.07 o 
  -6   7   0        2.84        3.13      0.12 o 
  -5   7   0        0.07        0.06      0.06 o 
  -4   7   0        2.83        3.04      0.20 o 
  -3   7   0       20.00       21.17      0.40 o 
  -2   7   0        5.48        5.60      0.16 o 
  -1   7   0        7.94        6.85      0.14 o 
   0   7   0       62.52       57.53      0.96 o 
   1   7   0        9.31        8.90      0.20 o 
   2   7   0        0.03       -0.03      0.05 o 
   3   7   0        0.44        0.34      0.05 o 
   4   7   0        0.51        0.72      0.06 o 
   5   7   0       34.86       34.36      0.75 o 
   6   7   0       43.10       43.97      1.04 o 
   7   7   0        1.76        1.77      0.13 o 
   8   7   0        2.32        2.22      0.12 o 
  -8   8   0        7.28        7.43      0.30 o 
  -7   8   0       10.01        9.40      0.33 o 
  -6   8   0        2.07        2.30      0.16 o 
  -5   8   0        7.46        7.22      0.21 o 
  -4   8   0       21.30       22.26      0.44 o 
  -3   8   0       25.88       26.81      0.50 o 
  -2   8   0       17.73       19.49      0.38 o 
  -1   8   0       18.62       19.45      0.50 o 
   0   8   0        1.66        2.23      0.11 o 
   1   8   0        0.52        0.29      0.09 o 
   2   8   0        0.05        0.00      0.06 o 
   3   8   0        7.42        6.96      0.17 o 
   4   8   0        6.99        7.51      0.17 o 
   5   8   0        6.07        5.85      0.36 o 
   6   8   0        0.20        0.04      0.09 o 
   7   8   0        0.29        0.54      0.10 o 
   8   8   0        2.59        3.35      0.15 o 
  -7   9   0        0.00       -0.01      0.10 o 
  -6   9   0        0.05        0.12      0.10 o 
  -5   9   0        3.01        3.15      0.17 o 
  -4   9   0        2.21        2.73      0.15 o 
  -3   9   0        4.31        4.46      0.24 o 
  -2   9   0       21.82       20.61      0.59 o 
  -1   9   0        0.22        0.04      0.12 o 
   0   9   0        0.61        0.06      0.07 o 
   1   9   0       10.13        9.03      0.22 o 
   2   9   0        0.23        0.06      0.07 o 
   3   9   0        0.00       -0.01      0.05 o 
   4   9   0        0.22        0.36      0.07 o 
   5   9   0        1.97        2.25      0.16 o 
   6   9   0        0.35        0.21      0.10 o 
   7   9   0        0.84        0.77      0.12 o 
  -6  10   0        0.24        0.14      0.11 o 
  -5  10   0        0.43        0.16      0.10 o 
  -4  10   0        1.68        1.72      0.18 o 
  -3  10   0        1.34        1.26      0.18 o 
  -2  10   0        7.89        7.18      0.31 o 
  -1  10   0        1.12        1.19      0.16 o 
   0  10   0        8.89        8.31      0.24 o 
   1  10   0       15.80       17.66      0.65 o 
   2  10   0        5.67        6.60      0.19 o 
   3  10   0        0.77        0.45      0.08 o 
   4  10   0        5.23        6.40      0.30 o 
   5  10   0        2.33        2.23      0.18 o 
   6  10   0        1.53        2.07      0.18 o 
  -4  11   0        1.12        1.23      0.14 o 
  -3  11   0        3.31        4.25      0.28 o 
  -2  11   0        0.19        0.27      0.15 o 
  -1  11   0        1.31        1.15      0.16 o 
   0  11   0        0.30        0.46      0.15 o 
   1  11   0        3.29        2.73      0.15 o 
   2  11   0        0.01       -0.08      0.08 o 
   3  11   0        1.45        1.22      0.11 o 
   4  11   0        3.29        3.11      0.19 o 
  -1  12   0        2.12        2.80      0.25 o 
   0  12   0        0.40        0.58      0.16 o 
   1  12   0        2.93        2.68      0.24 o 
  -3 -11   1        6.80        8.25      0.23 o 
  -2 -11   1        3.03        3.62      0.16 o 
  -1 -11   1        0.03       -0.08      0.09 o 
   0 -11   1        2.26        3.00      0.24 o 
   1 -11   1        0.02        0.16      0.15 o 
   2 -11   1        0.65        0.94      0.18 o 
   3 -11   1        0.27        0.25      0.15 o 
   4 -11   1        0.29        0.16      0.15 o 
  -5 -10   1        0.12        0.09      0.12 o 
  -4 -10   1        3.34        3.69      0.15 o 
  -3 -10   1        0.97        0.60      0.08 o 
  -2 -10   1        0.36        0.47      0.08 o 
  -1 -10   1        7.13        8.20      0.26 o 
   0 -10   1       19.37       20.70      0.61 o 
   1 -10   1       11.29       10.31      0.39 o 
   2 -10   1        3.89        3.57      0.24 o 
   3 -10   1        0.01       -0.01      0.13 o 
   4 -10   1        0.95        0.78      0.16 o 
   5 -10   1        0.10        0.27      0.11 o 
  -6  -9   1        0.03       -0.03      0.10 o 
  -5  -9   1        0.00        0.03      0.10 o 
  -4  -9   1        0.09        0.15      0.06 o 
  -3  -9   1        1.57        0.85      0.08 o 
  -2  -9   1        8.63        8.97      0.22 o 
  -1  -9   1       22.82       19.97      0.39 o 
   0  -9   1       12.38       11.42      0.26 o 
   1  -9   1       43.26       45.28      1.15 o 
   2  -9   1        8.29        9.52      0.36 o 
   3  -9   1        4.99        5.67      0.19 o 
   4  -9   1        0.07        0.08      0.08 o 
   5  -9   1        4.33        4.45      0.20 o 
   6  -9   1        7.31        8.19      0.42 o 
   7  -9   1        7.43        7.55      0.34 o 
  -7  -8   1        0.32        0.34      0.10 o 
  -6  -8   1        0.78        0.65      0.10 o 
  -5  -8   1        0.07       -0.07      0.09 o 
  -4  -8   1        2.05        2.14      0.10 o 
  -3  -8   1        0.34        0.82      0.08 o 
  -2  -8   1        3.48        3.35      0.12 o 
  -1  -8   1        1.05        0.36      0.09 o 
   0  -8   1        7.78        7.54      0.19 o 
   1  -8   1       11.08        9.40      0.22 o 
   2  -8   1        1.67        1.55      0.10 o 
   3  -8   1       25.16       28.15      0.67 o 
   4  -8   1       12.41       13.36      0.42 o 
   5  -8   1        0.33        0.07      0.10 o 
   6  -8   1       10.02        9.95      0.29 o 
   7  -8   1        4.51        5.35      0.28 o 
   8  -8   1        0.67        0.76      0.11 o 
  -8  -7   1        0.64        0.62      0.09 o 
  -7  -7   1        0.12        0.01      0.09 o 
  -6  -7   1        4.13        4.22      0.18 o 
  -5  -7   1        0.20        0.01      0.05 o 
  -4  -7   1        2.72        2.01      0.13 o 
  -3  -7   1       17.83       14.57      0.28 o 
  -2  -7   1        0.14        0.22      0.05 o 
  -1  -7   1       26.19       27.44      0.48 o 
   0  -7   1       23.99       23.20      0.43 o 
   1  -7   1       22.67       25.60      0.37 o 
   2  -7   1       42.61       45.49      0.78 o 
   3  -7   1       11.56       12.03      0.26 o 
   4  -7   1        0.20        0.28      0.07 o 
   5  -7   1        0.42        0.51      0.06 o 
   6  -7   1        0.07        0.01      0.07 o 
   7  -7   1        0.04        0.03      0.09 o 
   8  -7   1        6.48        6.05      0.22 o 
  -9  -6   1        0.71        1.06      0.09 o 
  -8  -6   1        1.29        1.07      0.09 o 
  -7  -6   1        2.94        3.30      0.15 o 
  -6  -6   1       18.84       17.49      0.46 o 
  -5  -6   1        7.26        5.64      0.24 o 
  -4  -6   1        1.66        1.65      0.08 o 
  -3  -6   1       21.12       16.42      0.36 o 
  -2  -6   1        2.97        2.70      0.10 o 
  -1  -6   1       23.27       20.66      0.37 o 
   0  -6   1        1.92        2.09      0.08 o 
   1  -6   1       32.73       31.53      0.44 o 
   2  -6   1       36.08       30.75      0.44 o 
   3  -6   1       35.27       39.12      0.88 o 
   4  -6   1        1.97        1.80      0.09 o 
   5  -6   1        4.48        4.72      0.12 o 
   6  -6   1        0.03        0.01      0.05 o 
   7  -6   1        0.03        0.06      0.06 o 
   8  -6   1        1.03        1.05      0.11 o 
   9  -6   1        1.47        1.36      0.12 o 
  -9  -5   1        0.61        0.33      0.18 o 
  -8  -5   1        4.76        5.00      0.16 o 
  -7  -5   1        6.18        5.36      0.15 o 
  -6  -5   1       22.89       23.85      0.58 o 
  -5  -5   1        0.00       -0.04      0.04 o 
  -4  -5   1       14.17       13.85      0.31 o 
  -3  -5   1      115.04      108.64      1.74 o 
  -2  -5   1       56.09       50.48      0.99 o 
  -1  -5   1       31.11       31.75      0.43 o 
   0  -5   1      155.27      147.06      3.14 o 
   1  -5   1       59.04       54.44      0.73 o 
   2  -5   1       42.40       47.50      0.64 o 
   3  -5   1        3.96        4.19      0.24 o 
   4  -5   1        4.33        4.69      0.12 o 
   5  -5   1       29.22       26.95      0.42 o 
   6  -5   1        0.07        0.07      0.05 o 
   7  -5   1        8.27        7.70      0.17 o 
   8  -5   1        0.00        0.01      0.06 o 
   9  -5   1        1.08        1.13      0.11 o 
  10  -5   1        0.03       -0.08      0.12 o 
 -10  -4   1        0.89        0.82      0.21 o 
  -9  -4   1        2.61        2.75      0.28 o 
  -8  -4   1        1.40        1.19      0.08 o 
  -7  -4   1       10.45       11.28      0.36 o 
  -6  -4   1        0.68        0.52      0.06 o 
  -5  -4   1        0.78        0.70      0.06 o 
  -4  -4   1        0.20        0.13      0.03 o 
  -3  -4   1       55.42       53.93      0.87 o 
  -2  -4   1       46.50       47.11      0.77 o 
  -1  -4   1       14.11       15.67      0.22 o 
   0  -4   1      224.90      239.95      3.09 o 
   1  -4   1       24.26       34.58      0.57 o 
   2  -4   1       28.44       33.21      0.45 o 
   3  -4   1       41.54       40.62      0.68 o 
   4  -4   1        0.39        0.21      0.07 o 
   5  -4   1        5.69        5.76      0.15 o 
   6  -4   1        0.30        0.38      0.05 o 
   7  -4   1       22.97       21.37      0.35 o 
   8  -4   1        1.19        1.12      0.07 o 
   9  -4   1        7.48        7.66      0.26 o 
  10  -4   1        0.42        0.37      0.09 o 
 -10  -3   1        3.29        3.96      0.33 o 
  -9  -3   1        0.48        0.52      0.16 o 
  -8  -3   1        0.30        0.14      0.06 o 
  -7  -3   1        3.38        3.76      0.09 o 
  -6  -3   1        5.95        6.83      0.12 o 
  -5  -3   1       42.80       42.92      0.62 o 
  -4  -3   1        0.01        0.21      0.04 o 
  -3  -3   1        0.10       -0.01      0.02 o 
  -2  -3   1       49.76       53.88      0.87 o 
  -1  -3   1      190.15      224.98      2.89 o 
   0  -3   1      198.36      216.28      2.78 o 
   1  -3   1      345.93      363.36      5.24 o 
   2  -3   1      423.53      478.06      6.16 o 
   3  -3   1      204.67      204.35      3.86 o 
   4  -3   1       91.94      100.03      1.19 o 
   5  -3   1       82.17       73.94      1.05 o 
   6  -3   1       65.40       63.35      1.28 o 
   7  -3   1       44.91       43.35      0.65 o 
   8  -3   1        6.39        6.10      0.22 o 
   9  -3   1        0.95        0.75      0.07 o 
  10  -3   1        1.57        1.67      0.10 o 
 -10  -2   1        3.17        3.62      0.27 o 
  -9  -2   1        0.48        0.42      0.08 o 
  -8  -2   1       38.48       40.53      0.55 o 
  -7  -2   1       47.30       49.30      0.65 o 
  -6  -2   1        0.56        0.65      0.03 o 
  -5  -2   1        0.32        0.57      0.03 o 
  -4  -2   1        0.51        0.34      0.04 o 
  -3  -2   1       42.96       52.38      0.70 o 
  -2  -2   1      410.43      457.26      8.52 o 
  -1  -2   1       18.80       23.21      0.38 o 
   0  -2   1       27.47       33.71      0.44 o 
   1  -2   1      172.13      193.89      3.05 o 
   2  -2   1        6.62        4.07      0.08 o 
   3  -2   1        0.13        0.04      0.02 o 
   4  -2   1      152.94      153.51      2.13 o 
   5  -2   1        0.00        0.10      0.09 o 
   6  -2   1       13.86       12.84      0.22 o 
   7  -2   1      124.09      118.48      1.68 o 
   8  -2   1        3.62        3.24      0.10 o 
   9  -2   1        0.29        0.26      0.06 o 
  10  -2   1        0.83        0.92      0.08 o 
 -10  -1   1        0.67        0.75      0.13 o 
  -9  -1   1       10.02       10.83      0.25 o 
  -8  -1   1       23.28       24.45      0.40 o 
  -7  -1   1        1.08        1.21      0.07 o 
  -6  -1   1        6.55        4.99      0.15 o 
  -5  -1   1       12.31       10.26      0.20 o 
  -4  -1   1       80.25       73.21      1.41 o 
  -3  -1   1      488.08      542.26     10.15 o 
  -1  -1   1      621.45      622.01      8.26 o 
   0  -1   1      391.23      416.65      6.58 o 
   1  -1   1      979.65      959.35     21.38 o 
   2  -1   1      530.78      599.52      8.32 o 
   3  -1   1       70.93       77.52      1.12 o 
   4  -1   1       25.36       26.50      0.35 o 
   5  -1   1        0.63        0.67      0.06 o 
   6  -1   1       15.43       14.82      0.22 o 
   7  -1   1        1.09        0.95      0.08 o 
   8  -1   1        0.91        0.79      0.06 o 
   9  -1   1       26.46       26.52      0.42 o 
  10  -1   1        5.50        5.75      0.21 o 
  11  -1   1        0.92        1.19      0.12 o 
 -10   0   1        1.85        1.55      0.13 o 
  -9   0   1        2.38        2.56      0.13 o 
  -8   0   1        3.32        2.96      0.08 o 
  -7   0   1        5.47        5.02      0.10 o 
  -6   0   1        8.72        8.15      0.13 o 
  -5   0   1        0.15        0.80      0.07 o 
  -4   0   1       68.50       58.41      0.90 o 
  -3   0   1      348.22      378.53      6.36 o 
  -2   0   1      101.21       95.51      1.02 o 
  -1   0   1      139.21      143.96      2.40 o 
   1   0   1        0.68        1.26      0.03 o 
   2   0   1      962.85      932.03     26.43 o 
   3   0   1       48.71       43.68      0.67 o 
   4   0   1       30.82       29.84      0.47 o 
   5   0   1       88.31       83.60      1.28 o 
   6   0   1        0.57        0.66      0.05 o 
   7   0   1        7.79        7.45      0.23 o 
   8   0   1        0.10        0.21      0.04 o 
   9   0   1        1.96        1.93      0.19 o 
  10   0   1        2.87        3.04      0.25 o 
  11   0   1        5.28        5.94      0.29 o 
 -10   1   1        4.06        4.37      0.19 o 
  -9   1   1        0.02       -0.07      0.07 o 
  -8   1   1        2.62        2.12      0.07 o 
  -7   1   1        1.85        1.66      0.06 o 
  -6   1   1      111.59      103.83      1.31 o 
  -5   1   1       11.64        9.33      0.14 o 
  -4   1   1      159.67      162.81      2.39 o 
  -3   1   1      138.16      155.24      2.72 o 
  -2   1   1       54.07       63.61      0.85 o 
  -1   1   1      550.99      581.28      9.23 o 
   0   1   1      548.11      545.10      8.63 o 
   2   1   1      439.31      481.56     11.76 o 
   3   1   1       89.34       79.71      1.20 o 
   5   1   1       17.63       17.08      0.35 o 
   6   1   1       17.37       16.29      0.29 o 
   7   1   1       74.52       73.06      1.14 o 
   8   1   1       10.98       10.18      0.22 o 
   9   1   1        2.43        2.22      0.12 o 
  10   1   1        0.01       -0.06      0.08 o 
  11   1   1        2.19        2.57      0.27 o 
 -10   2   1        0.03       -0.03      0.08 o 
  -9   2   1        1.79        1.87      0.10 o 
  -8   2   1        6.47        6.41      0.15 o 
  -7   2   1        9.38        9.04      0.17 o 
  -6   2   1        3.81        3.79      0.09 o 
  -5   2   1       34.82       32.56      0.48 o 
  -4   2   1       98.70       94.19      1.57 o 
  -3   2   1        0.01        0.19      0.03 o 
  -2   2   1      430.51      485.97     10.87 o 
  -1   2   1      185.25      199.38      2.57 o 
   0   2   1       47.59       59.91      0.78 o 
   1   2   1       60.86       73.36      1.17 o 
   2   2   1       78.61       88.02      1.54 o 
   3   2   1      136.58      134.22      2.38 o 
   4   2   1       15.80       21.41      0.57 o 
   5   2   1       13.39       12.51      0.23 o 
   6   2   1        0.38        0.28      0.05 o 
   7   2   1        0.41        0.27      0.06 o 
   8   2   1        0.62        0.63      0.08 o 
   9   2   1        4.99        4.72      0.16 o 
  10   2   1        0.27        0.20      0.08 o 
  11   2   1        2.66        2.92      0.19 o 
 -10   3   1        0.58        0.48      0.08 o 
  -9   3   1        0.11        0.10      0.06 o 
  -8   3   1        5.45        5.35      0.14 o 
  -7   3   1        0.98        0.96      0.06 o 
  -6   3   1       40.97       38.62      0.58 o 
  -5   3   1       60.89       56.45      0.81 o 
  -4   3   1        7.08        6.08      0.12 o 
  -3   3   1       38.65       35.46      0.83 o 
  -2   3   1      122.99      160.62      2.61 o 
  -1   3   1       10.45        7.67      0.12 o 
   0   3   1     1330.06     1401.67     18.04 o 
   1   3   1        0.03        0.04      0.02 o 
   2   3   1        7.48        7.80      0.18 o 
   3   3   1        7.20        5.28      0.17 o 
   4   3   1      153.99      157.63      3.42 o 
   5   3   1       22.07       20.29      0.30 o 
   6   3   1       41.16       39.64      0.52 o 
   7   3   1        8.36        9.20      0.20 o 
   8   3   1       12.52       13.40      0.28 o 
   9   3   1        0.38        0.28      0.08 o 
  10   3   1        1.53        2.08      0.34 o 
 -10   4   1        0.95        1.14      0.09 o 
  -9   4   1        0.34        0.43      0.07 o 
  -8   4   1        3.50        3.53      0.12 o 
  -7   4   1       49.78       46.79      0.70 o 
  -6   4   1        0.49        0.40      0.05 o 
  -5   4   1        4.10        3.63      0.10 o 
  -4   4   1       49.65       48.71      0.73 o 
  -3   4   1       18.18       17.64      0.32 o 
  -2   4   1       24.66       27.71      0.38 o 
  -1   4   1       78.08      101.09      1.32 o 
   0   4   1      116.10      139.06      1.80 o 
   1   4   1        0.62        0.58      0.04 o 
   2   4   1      127.88      142.22      2.26 o 
   3   4   1       33.86       32.62      0.54 o 
   4   4   1       37.81       35.28      0.57 o 
   5   4   1       14.81       15.17      0.37 o 
   6   4   1       11.32       11.30      0.22 o 
   7   4   1       48.56       47.88      0.83 o 
   8   4   1       10.27       10.05      0.22 o 
   9   4   1        4.79        4.97      0.33 o 
  10   4   1        0.10       -0.07      0.16 o 
  -9   5   1        0.54        0.65      0.08 o 
  -8   5   1        9.64        9.11      0.20 o 
  -7   5   1        4.99        4.65      0.13 o 
  -6   5   1        2.07        1.82      0.10 o 
  -5   5   1        0.90        0.87      0.13 o 
  -4   5   1       12.16       12.02      0.21 o 
  -3   5   1       28.13       29.92      0.52 o 
  -2   5   1      997.00     1010.02     13.02 o 
  -1   5   1      231.10      242.71      3.13 o 
   0   5   1       30.10       29.13      0.53 o 
   1   5   1        2.29        1.34      0.05 o 
   2   5   1        9.48       10.90      0.30 o 
   3   5   1       18.51       14.09      0.25 o 
   4   5   1       29.30       26.69      0.69 o 
   5   5   1        8.00        7.23      0.21 o 
   6   5   1        1.33        1.06      0.09 o 
   7   5   1        9.51        8.97      0.21 o 
   8   5   1        1.78        1.65      0.09 o 
   9   5   1        0.98        1.22      0.19 o 
  10   5   1        2.67        3.11      0.31 o 
  -9   6   1        0.71        0.87      0.10 o 
  -8   6   1        1.46        1.43      0.10 o 
  -7   6   1        2.07        2.05      0.11 o 
  -6   6   1        2.41        2.54      0.10 o 
  -5   6   1        3.23        3.01      0.10 o 
  -4   6   1        1.54        1.48      0.10 o 
  -3   6   1       67.64       66.22      1.10 o 
  -2   6   1       22.00       24.21      0.54 o 
  -1   6   1        0.88        0.91      0.05 o 
   0   6   1      104.29       97.81      1.28 o 
   1   6   1        0.23        0.27      0.05 o 
   2   6   1        0.68        0.72      0.05 o 
   3   6   1      164.34      151.34      2.41 o 
   4   6   1       40.24       34.95      0.58 o 
   5   6   1        6.17        5.84      0.19 o 
   6   6   1        1.18        0.95      0.09 o 
   7   6   1        1.78        2.05      0.12 o 
   8   6   1        1.91        1.72      0.10 o 
   9   6   1        0.08        0.16      0.07 o 
  -8   7   1        0.57        0.69      0.09 o 
  -7   7   1        0.04        0.00      0.07 o 
  -6   7   1        0.01       -0.03      0.06 o 
  -5   7   1        0.29        0.37      0.06 o 
  -4   7   1       29.74       30.45      1.06 o 
  -3   7   1        9.96       10.09      0.24 o 
  -2   7   1        5.92        6.33      0.17 o 
  -1   7   1        2.28        2.19      0.08 o 
   0   7   1        4.96        4.14      0.16 o 
   1   7   1       30.35       26.50      0.47 o 
   2   7   1      103.34       97.14      1.58 o 
   3   7   1       12.75       12.81      0.25 o 
   4   7   1        7.94        7.13      0.16 o 
   5   7   1        1.21        0.81      0.05 o 
   6   7   1        0.84        0.43      0.09 o 
   7   7   1        6.29        6.93      0.24 o 
   8   7   1       17.24       17.78      0.39 o 
   9   7   1        0.35        0.22      0.07 o 
  -8   8   1        1.46        1.48      0.14 o 
  -7   8   1        1.97        1.91      0.11 o 
  -6   8   1        0.57        0.50      0.08 o 
  -5   8   1        1.24        1.18      0.08 o 
  -4   8   1        1.02        0.81      0.09 o 
  -3   8   1        1.71        2.00      0.12 o 
  -2   8   1       22.15       22.18      0.46 o 
  -1   8   1        1.45        2.15      0.13 o 
   0   8   1       26.02       24.67      0.45 o 
   1   8   1        0.23        0.11      0.06 o 
   2   8   1        0.02        0.02      0.05 o 
   3   8   1        1.61        0.89      0.08 o 
   4   8   1        0.17        0.10      0.05 o 
   5   8   1        0.01       -0.05      0.05 o 
   6   8   1        0.05       -0.03      0.09 o 
   7   8   1        8.70        8.48      0.28 o 
   8   8   1        6.83        7.36      0.22 o 
  -7   9   1        0.50        0.55      0.11 o 
  -6   9   1        0.85        0.93      0.09 o 
  -5   9   1        4.85        5.40      0.22 o 
  -4   9   1        5.67        5.86      0.19 o 
  -3   9   1        0.00        0.01      0.08 o 
  -2   9   1        2.27        1.96      0.18 o 
  -1   9   1        0.97        0.70      0.12 o 
   0   9   1       19.76       21.51      0.41 o 
   1   9   1        0.94        1.22      0.09 o 
   2   9   1       20.41       21.43      0.41 o 
   3   9   1        0.13        0.27      0.07 o 
   4   9   1        0.00       -0.04      0.06 o 
   5   9   1        0.24        0.20      0.06 o 
   6   9   1        2.53        2.36      0.16 o 
   7   9   1        0.05        0.10      0.10 o 
  -6  10   1        2.93        2.91      0.19 o 
  -5  10   1        0.32        0.19      0.15 o 
  -4  10   1        1.36        1.75      0.14 o 
  -3  10   1        2.64        3.23      0.24 o 
  -2  10   1        0.05       -0.12      0.12 o 
  -1  10   1        1.48        0.76      0.16 o 
   0  10   1        2.13        2.30      0.14 o 
   1  10   1        0.59        0.76      0.10 o 
   2  10   1        0.01        0.08      0.08 o 
   3  10   1        1.07        0.74      0.08 o 
   4  10   1        4.39        4.99      0.16 o 
   5  10   1        0.93        1.10      0.13 o 
   6  10   1        2.52        2.88      0.19 o 
  -4  11   1        0.47        0.24      0.18 o 
  -3  11   1        1.56        1.52      0.19 o 
  -2  11   1       18.31       20.34      0.62 o 
  -1  11   1       22.95       23.48      0.70 o 
   0  11   1        0.04        0.07      0.13 o 
   1  11   1        0.16        0.16      0.09 o 
   2  11   1        0.06        0.07      0.09 o 
   3  11   1        0.36        0.43      0.09 o 
   4  11   1        5.31        5.02      0.17 o 
   5  11   1        3.81        3.51      0.21 o 
  -2  12   1        7.14        7.69      0.36 o 
  -1  12   1        2.11        2.19      0.21 o 
   0  12   1        0.43        0.55      0.16 o 
   1  12   1        0.14        0.10      0.15 o 
   2  12   1        0.04        0.23      0.09 o 
  -2 -11   2        6.00        7.88      0.23 o 
  -1 -11   2        3.20        3.97      0.25 o 
   0 -11   2        0.56        0.45      0.15 o 
   1 -11   2        0.18        0.25      0.15 o 
   2 -11   2        2.66        3.27      0.25 o 
   3 -11   2        0.36        0.46      0.16 o 
  -4 -10   2        9.32       11.48      0.26 o 
  -3 -10   2        7.01        7.57      0.21 o 
  -2 -10   2        9.48        7.86      0.22 o 
  -1 -10   2        9.68        9.71      0.33 o 
   0 -10   2        0.12        0.31      0.15 o 
   1 -10   2        0.26        0.31      0.15 o 
   2 -10   2        1.33        0.86      0.16 o 
   3 -10   2        0.00       -0.01      0.12 o 
   4 -10   2        0.19        0.34      0.11 o 
   5 -10   2        2.06        2.32      0.27 o 
  -6  -9   2        0.81        1.46      0.15 o 
  -5  -9   2        3.72        3.79      0.21 o 
  -4  -9   2        0.96        0.48      0.08 o 
  -3  -9   2        0.17        0.20      0.07 o 
  -2  -9   2        0.07        0.17      0.07 o 
  -1  -9   2        0.01       -0.07      0.07 o 
   0  -9   2       15.64       14.19      0.60 o 
   1  -9   2       45.17       46.72      1.17 o 
   2  -9   2        4.58        5.44      0.27 o 
   3  -9   2        0.91        0.64      0.13 o 
   4  -9   2        0.63        0.51      0.08 o 
   5  -9   2        0.68        0.77      0.11 o 
   6  -9   2        1.76        1.95      0.24 o 
   7  -9   2        4.50        4.94      0.27 o 
  -7  -8   2        0.01       -0.09      0.09 o 
  -6  -8   2        0.21        0.28      0.10 o 
  -5  -8   2        1.68        1.72      0.15 o 
  -4  -8   2        0.24        0.57      0.07 o 
  -3  -8   2       10.97       10.71      0.23 o 
  -2  -8   2        6.70        7.89      0.19 o 
  -1  -8   2        2.38        2.39      0.11 o 
   0  -8   2       36.80       40.93      0.87 o 
   1  -8   2       30.65       30.74      0.91 o 
   2  -8   2        4.42        3.84      0.22 o 
   3  -8   2        1.39        1.26      0.13 o 
   4  -8   2       13.34       12.80      0.25 o 
   5  -8   2        0.79        0.64      0.10 o 
   6  -8   2       15.39       15.41      0.79 o 
   7  -8   2        2.58        2.52      0.16 o 
   8  -8   2        2.31        2.72      0.17 o 
  -8  -7   2        2.20        2.83      0.14 o 
  -7  -7   2        4.22        4.04      0.18 o 
  -6  -7   2        1.13        1.46      0.15 o 
  -5  -7   2       21.03       19.33      0.51 o 
  -4  -7   2        0.01       -0.03      0.05 o 
  -3  -7   2        0.70        0.53      0.06 o 
  -2  -7   2        0.78        0.25      0.05 o 
  -1  -7   2       18.31       17.54      0.35 o 
   0  -7   2        1.31        0.72      0.09 o 
   1  -7   2        5.50        5.78      0.13 o 
   2  -7   2        2.40        2.21      0.11 o 
   3  -7   2        0.02        0.11      0.10 o 
   4  -7   2        0.44        0.25      0.07 o 
   5  -7   2        0.57        0.73      0.15 o 
   6  -7   2        0.56        0.49      0.16 o 
   7  -7   2        0.70        0.54      0.10 o 
   8  -7   2        0.18        0.15      0.10 o 
  -8  -6   2        0.04       -0.04      0.07 o 
  -7  -6   2        0.13        0.07      0.07 o 
  -6  -6   2        6.35        5.17      0.19 o 
  -5  -6   2       18.62       18.63      0.49 o 
  -4  -6   2       11.08       11.31      0.23 o 
  -3  -6   2        0.31        0.04      0.11 o 
  -2  -6   2       42.62       41.90      0.70 o 
  -1  -6   2        3.27        2.57      0.10 o 
   0  -6   2       23.68       23.79      0.43 o 
   1  -6   2        3.16        4.80      0.11 o 
   2  -6   2        3.27        2.59      0.08 o 
   3  -6   2        6.95        6.87      0.17 o 
   4  -6   2        3.87        3.65      0.11 o 
   5  -6   2        2.38        2.32      0.09 o 
   6  -6   2        1.27        0.96      0.09 o 
   7  -6   2       21.09       20.10      0.44 o 
   8  -6   2        2.49        2.70      0.15 o 
   9  -6   2        0.44        0.33      0.10 o 
  -9  -5   2        1.27        1.37      0.09 o 
  -8  -5   2        2.50        2.37      0.12 o 
  -7  -5   2        0.13       -0.02      0.06 o 
  -6  -5   2        9.07        9.07      0.27 o 
  -5  -5   2        2.97        2.39      0.12 o 
  -4  -5   2        7.80        8.69      0.17 o 
  -3  -5   2       13.35       12.42      0.23 o 
  -2  -5   2       75.16       73.44      1.19 o 
  -1  -5   2       92.58       86.32      1.53 o 
   0  -5   2       25.53       24.32      0.34 o 
   1  -5   2        0.00        0.02      0.03 o 
   2  -5   2        0.61        0.89      0.07 o 
   3  -5   2       16.97       18.83      0.35 o 
   4  -5   2        5.13        4.88      0.11 o 
   5  -5   2       17.54       16.57      0.28 o 
   6  -5   2        4.50        4.94      0.15 o 
   7  -5   2        2.50        2.31      0.16 o 
   8  -5   2        5.14        4.74      0.18 o 
   9  -5   2        6.10        6.12      0.35 o 
  10  -5   2        0.91        0.95      0.10 o 
  -9  -4   2        0.76        1.01      0.21 o 
  -8  -4   2        0.14        0.10      0.05 o 
  -7  -4   2        0.03        0.16      0.05 o 
  -6  -4   2        0.30        0.36      0.06 o 
  -5  -4   2       16.77       15.18      0.39 o 
  -4  -4   2       33.70       28.14      0.47 o 
  -3  -4   2      141.75      128.56      2.36 o 
  -2  -4   2       16.89       16.07      0.28 o 
  -1  -4   2      228.25      235.17      3.03 o 
   0  -4   2       88.41       84.63      1.10 o 
   1  -4   2       72.62       71.40      0.94 o 
   2  -4   2        2.73        1.22      0.05 o 
   3  -4   2       13.35       11.99      0.23 o 
   4  -4   2       80.29       72.21      1.39 o 
   5  -4   2       88.76       84.29      1.84 o 
   6  -4   2        6.88        6.82      0.15 o 
   7  -4   2        2.73        2.56      0.10 o 
   8  -4   2       12.48       12.43      0.24 o 
   9  -4   2        1.21        1.28      0.11 o 
  10  -4   2        0.00        0.00      0.08 o 
 -10  -3   2        4.28        5.26      0.37 o 
  -9  -3   2        0.07        0.08      0.10 o 
  -8  -3   2        2.20        2.08      0.08 o 
  -7  -3   2        0.67        0.64      0.05 o 
  -6  -3   2        2.91        2.34      0.08 o 
  -5  -3   2        0.53        1.26      0.06 o 
  -4  -3   2        3.69        5.68      0.10 o 
  -3  -3   2       18.49       21.61      0.31 o 
  -2  -3   2       31.39       30.56      1.19 o 
  -1  -3   2       91.59       91.47      1.18 o 
   0  -3   2       34.06       34.82      0.47 o 
   1  -3   2      392.37      443.16      5.80 o 
   2  -3   2      450.80      490.06      6.32 o 
   3  -3   2        0.13        0.07      0.02 o 
   4  -3   2       72.08       76.79      1.17 o 
   5  -3   2       28.42       25.25      0.39 o 
   6  -3   2        2.44        1.72      0.07 o 
   7  -3   2       18.02       17.47      0.35 o 
   8  -3   2        0.24        0.27      0.05 o 
   9  -3   2        0.06        0.09      0.06 o 
  10  -3   2        0.07        0.06      0.10 o 
 -10  -2   2        0.77        0.81      0.13 o 
  -9  -2   2        0.15        0.08      0.10 o 
  -8  -2   2        8.27        8.52      0.18 o 
  -7  -2   2        0.03        0.12      0.04 o 
  -6  -2   2        4.91        4.98      0.10 o 
  -5  -2   2       35.09       41.48      0.54 o 
  -4  -2   2        0.63       -0.02      0.02 o 
  -3  -2   2      118.50      128.39      2.47 o 
  -2  -2   2      264.35      267.80      3.73 o 
  -1  -2   2       88.98       92.28      1.23 o 
   0  -2   2      922.06      934.34     16.29 o 
   1  -2   2      685.52      763.29     11.82 o 
   2  -2   2       15.70       11.15      0.16 o 
   3  -2   2       16.87       17.01      0.22 o 
   4  -2   2        2.95        3.17      0.06 o 
   5  -2   2        7.22        6.27      0.12 o 
   6  -2   2       50.76       46.94      0.87 o 
   7  -2   2       58.17       54.43      0.95 o 
   8  -2   2        9.57        9.31      0.19 o 
   9  -2   2       11.78       12.67      0.34 o 
  10  -2   2        0.13        0.14      0.07 o 
  11  -2   2        1.75        1.83      0.22 o 
 -10  -1   2        1.14        1.21      0.14 o 
  -9  -1   2        3.69        3.98      0.19 o 
  -8  -1   2       19.63       20.42      0.42 o 
  -7  -1   2        7.02        7.19      0.22 o 
  -6  -1   2        7.51        8.20      0.14 o 
  -5  -1   2       25.20       24.24      0.33 o 
  -4  -1   2        2.85        2.15      0.05 o 
  -3  -1   2      146.19      180.64      2.13 o 
  -2  -1   2      100.69      102.16      2.21 o 
  -1  -1   2      168.44      153.96      2.57 o 
   0  -1   2     1106.81     1047.18     23.48 o 
   1  -1   2      506.62      504.97      6.53 o 
   2  -1   2       28.50       35.58      2.48 o 
   3  -1   2      113.45      109.32      1.53 o 
   4  -1   2        3.32        3.70      0.08 o 
   5  -1   2        4.17        2.63      0.06 o 
   6  -1   2       51.35       47.83      0.70 o 
   7  -1   2        7.51        7.59      0.17 o 
   8  -1   2        2.61        2.27      0.10 o 
   9  -1   2        4.29        4.25      0.12 o 
  10  -1   2        0.04        0.04      0.05 o 
  11  -1   2        1.02        0.97      0.12 o 
 -10   0   2        3.04        3.14      0.25 o 
  -9   0   2        2.69        2.76      0.13 o 
  -8   0   2       15.56       15.60      0.33 o 
  -7   0   2        3.39        3.17      0.08 o 
  -6   0   2        2.17        2.25      0.08 o 
  -5   0   2      135.27      133.62      1.67 o 
  -4   0   2       70.97       73.21      1.31 o 
  -3   0   2       59.55       57.53      1.72 o 
  -2   0   2      742.48      754.13      9.01 o 
   0   0   2     1026.31      978.88     21.95 o 
   1   0   2      121.44      156.74      4.07 o 
   2   0   2      575.50      578.51     14.66 o 
   3   0   2      333.32      336.41      5.51 o 
   4   0   2       19.89       20.62      0.28 o 
   5   0   2       56.26       60.54      1.22 o 
   6   0   2        0.03       -0.02      0.02 o 
   7   0   2        9.00        9.52      0.16 o 
   8   0   2        0.07        0.08      0.03 o 
   9   0   2        4.11        4.00      0.11 o 
  10   0   2        1.02        1.09      0.28 o 
  11   0   2        2.39        3.05      0.18 o 
 -10   1   2        1.16        1.12      0.16 o 
  -9   1   2        5.39        5.48      0.14 o 
  -8   1   2        0.04        0.01      0.04 o 
  -7   1   2        0.00        0.00      0.05 o 
  -6   1   2        0.04        0.03      0.03 o 
  -5   1   2       35.98       38.07      0.50 o 
  -4   1   2       36.36       39.63      0.59 o 
  -3   1   2       20.73       20.89      0.39 o 
  -2   1   2      322.66      365.70      4.38 o 
  -1   1   2       97.05      113.41      1.56 o 
   0   1   2      189.81      202.99      3.23 o 
   1   1   2      156.60      166.46      2.66 o 
   2   1   2       23.27       28.45      0.35 o 
   3   1   2       81.31       83.47      1.62 o 
   4   1   2      152.77      161.82      2.42 o 
   5   1   2      127.12      123.54      1.87 o 
   6   1   2       30.41       31.33      0.51 o 
   7   1   2       38.74       38.25      0.63 o 
   8   1   2        2.10        2.08      0.10 o 
   9   1   2        0.27        0.15      0.07 o 
  10   1   2        1.11        1.04      0.10 o 
  11   1   2        4.10        4.62      0.20 o 
 -10   2   2        0.40        0.46      0.08 o 
  -9   2   2        0.11        0.06      0.05 o 
  -8   2   2        0.35        0.37      0.05 o 
  -7   2   2       21.13       19.67      0.32 o 
  -6   2   2        0.38        0.43      0.04 o 
  -5   2   2        0.00        0.12      0.06 o 
  -4   2   2       20.01       18.54      0.33 o 
  -3   2   2      173.02      177.40      2.18 o 
  -2   2   2       66.73       68.69      1.23 o 
  -1   2   2      495.15      520.63      6.74 o 
   1   2   2     1036.25     1047.33     17.05 o 
   2   2   2      927.94     1029.51     23.12 o 
   3   2   2      213.43      225.24      2.83 o 
   4   2   2      313.01      304.04      3.79 o 
   5   2   2      201.44      196.60      2.94 o 
   6   2   2        8.26        8.37      0.18 o 
   7   2   2        2.47        1.96      0.10 o 
   8   2   2        3.39        3.53      0.13 o 
   9   2   2        7.04        7.42      0.24 o 
  10   2   2        1.86        1.97      0.13 o 
  11   2   2        2.28        2.49      0.19 o 
 -10   3   2        8.04        8.88      0.24 o 
  -9   3   2       10.19       10.17      0.21 o 
  -8   3   2        0.00       -0.05      0.05 o 
  -7   3   2        0.08        0.02      0.04 o 
  -6   3   2        0.53        0.34      0.05 o 
  -5   3   2       29.50       27.65      0.42 o 
  -4   3   2       46.71       47.26      0.69 o 
  -3   3   2        2.55        2.44      0.07 o 
  -2   3   2        1.60        1.80      0.07 o 
  -1   3   2      145.94      150.05      1.68 o 
   0   3   2        0.42        0.65      0.04 o 
   1   3   2        2.69        3.79      0.07 o 
   2   3   2      400.00      428.33      6.80 o 
   3   3   2        5.52        6.30      0.10 o 
   4   3   2       10.51       11.16      0.48 o 
   5   3   2      355.27      358.52      6.05 o 
   6   3   2       12.87       13.29      0.48 o 
   7   3   2        2.76        2.64      0.07 o 
   8   3   2        0.18        0.29      0.07 o 
   9   3   2        0.73        0.75      0.10 o 
  10   3   2        7.04        8.01      0.29 o 
  11   3   2        0.49        0.73      0.19 o 
 -10   4   2        6.62        7.17      0.22 o 
  -9   4   2        0.06        0.11      0.07 o 
  -8   4   2        1.65        1.49      0.09 o 
  -7   4   2        7.06        6.55      0.15 o 
  -6   4   2        2.50        2.21      0.09 o 
  -5   4   2       46.94       43.49      0.64 o 
  -4   4   2      161.33      151.91      2.13 o 
  -3   4   2       89.98       94.53      1.52 o 
  -2   4   2      128.50      138.42      2.19 o 
  -1   4   2       75.92       84.68      0.96 o 
   0   4   2      203.12      205.91      2.31 o 
   1   4   2        4.81        5.08      0.20 o 
   2   4   2       34.84       27.98      0.64 o 
   3   4   2       10.43       10.57      0.19 o 
   4   4   2       48.18       41.34      0.67 o 
   5   4   2        1.37        1.27      0.06 o 
   6   4   2        0.02        0.11      0.04 o 
   7   4   2       63.40       64.62      0.97 o 
   8   4   2       15.00       14.70      0.26 o 
   9   4   2        2.64        3.15      0.33 o 
  10   4   2        4.65        5.09      0.36 o 
  -9   5   2        1.69        1.58      0.10 o 
  -8   5   2        3.75        3.74      0.13 o 
  -7   5   2        0.01        0.00      0.06 o 
  -6   5   2        7.48        7.25      0.16 o 
  -5   5   2       34.94       30.64      0.47 o 
  -4   5   2        3.69        4.03      0.09 o 
  -3   5   2       21.71       22.07      0.40 o 
  -2   5   2       99.83      101.84      1.94 o 
  -1   5   2        4.73        3.79      0.25 o 
   0   5   2      155.54      150.98      3.05 o 
   1   5   2        7.91        9.24      0.19 o 
   2   5   2        6.82        5.28      0.12 o 
   3   5   2       83.34       82.32      1.32 o 
   4   5   2        0.39        0.14      0.03 o 
   5   5   2       10.24       10.06      0.18 o 
   6   5   2        2.60        2.53      0.12 o 
   7   5   2        3.79        3.83      0.13 o 
   8   5   2        1.64        1.83      0.09 o 
   9   5   2       10.58       11.15      0.51 o 
  10   5   2        1.96        2.01      0.25 o 
  -9   6   2        0.44        0.50      0.08 o 
  -8   6   2       10.45       11.32      0.25 o 
  -7   6   2        6.98        6.72      0.18 o 
  -6   6   2        5.01        5.35      0.15 o 
  -5   6   2       21.76       20.81      0.35 o 
  -4   6   2        3.74        3.62      0.13 o 
  -3   6   2       34.43       31.49      0.56 o 
  -2   6   2       42.57       40.74      0.90 o 
  -1   6   2       83.64       83.82      1.11 o 
   0   6   2       74.13       80.14      1.82 o 
   1   6   2        9.98        9.21      0.33 o 
   2   6   2        1.03        0.58      0.05 o 
   3   6   2        1.76        0.96      0.06 o 
   4   6   2       13.21       10.98      0.22 o 
   5   6   2       55.52       50.92      0.83 o 
   6   6   2       14.75       12.73      0.34 o 
   7   6   2        1.08        1.19      0.10 o 
   8   6   2        0.01        0.00      0.07 o 
   9   6   2        2.79        3.37      0.13 o 
  10   6   2        1.01        1.20      0.22 o 
  -8   7   2        1.73        1.58      0.10 o 
  -7   7   2        0.91        0.70      0.08 o 
  -6   7   2        2.79        3.16      0.12 o 
  -5   7   2        0.44        0.52      0.06 o 
  -4   7   2       20.82       21.25      0.42 o 
  -3   7   2        5.88        6.09      0.17 o 
  -2   7   2       11.15       11.41      0.26 o 
  -1   7   2        0.56        0.53      0.09 o 
   0   7   2        2.56        2.37      0.08 o 
   1   7   2       15.87       15.21      0.30 o 
   2   7   2        2.79        3.01      0.19 o 
   3   7   2        4.68        4.40      0.13 o 
   4   7   2        4.93        4.56      0.13 o 
   5   7   2        1.97        1.73      0.08 o 
   6   7   2        1.10        1.09      0.10 o 
   7   7   2        5.91        5.70      0.21 o 
   8   7   2        1.21        1.02      0.09 o 
   9   7   2        2.51        3.23      0.14 o 
  -8   8   2        1.27        1.50      0.11 o 
  -7   8   2        6.31        5.83      0.18 o 
  -6   8   2        1.11        0.91      0.08 o 
  -5   8   2        3.00        2.54      0.11 o 
  -4   8   2        7.14        7.74      0.22 o 
  -3   8   2        1.24        1.11      0.09 o 
  -2   8   2       40.76       41.50      0.73 o 
  -1   8   2        3.37        3.33      0.17 o 
   0   8   2        0.26        0.16      0.06 o 
   1   8   2        1.35        1.03      0.08 o 
   2   8   2       36.36       35.05      0.62 o 
   3   8   2        0.49        0.41      0.06 o 
   4   8   2       14.40       13.99      0.28 o 
   5   8   2        8.96        8.11      0.19 o 
   6   8   2        6.89        5.96      0.22 o 
   7   8   2        0.69        0.62      0.10 o 
   8   8   2        1.75        1.73      0.13 o 
  -7   9   2        0.06       -0.01      0.08 o 
  -6   9   2        2.74        2.94      0.14 o 
  -5   9   2        5.82        5.82      0.17 o 
  -4   9   2        5.81        6.03      0.20 o 
  -3   9   2        3.92        4.02      0.17 o 
  -2   9   2        4.13        4.28      0.16 o 
  -1   9   2        0.41        0.24      0.12 o 
   0   9   2       12.07       12.11      0.27 o 
   1   9   2        6.61        6.09      0.18 o 
   2   9   2        9.33        8.73      0.22 o 
   3   9   2        3.08        2.71      0.12 o 
   4   9   2        4.17        3.58      0.13 o 
   5   9   2       21.03       21.29      0.39 o 
   6   9   2        6.49        6.81      0.27 o 
   7   9   2        2.50        3.14      0.19 o 
   8   9   2        0.05        0.07      0.09 o 
  -6  10   2        0.01       -0.07      0.07 o 
  -5  10   2        2.74        3.29      0.14 o 
  -4  10   2       49.72       55.15      1.38 o 
  -3  10   2       26.03       27.44      0.77 o 
  -2  10   2        0.09        0.10      0.13 o 
  -1  10   2        0.66        0.74      0.15 o 
   0  10   2        0.47        0.37      0.08 o 
   1  10   2        3.13        3.54      0.24 o 
   2  10   2        6.27        6.47      0.19 o 
   3  10   2        4.36        3.70      0.14 o 
   4  10   2        0.28        0.23      0.07 o 
   5  10   2        3.47        3.16      0.12 o 
   6  10   2        0.59        0.59      0.13 o 
   7  10   2        0.68        1.12      0.13 o 
  -3  11   2        2.11        2.11      0.21 o 
  -2  11   2       10.65       11.67      0.46 o 
  -1  11   2        0.79        0.98      0.18 o 
   0  11   2        0.19        0.16      0.15 o 
   1  11   2       17.01       16.31      0.36 o 
   2  11   2        9.40        9.41      0.25 o 
   3  11   2        3.18        3.70      0.19 o 
   4  11   2        1.14        1.08      0.10 o 
   5  11   2        0.03        0.18      0.12 o 
  -2  12   2        1.59        1.62      0.21 o 
  -1  12   2        4.24        4.00      0.28 o 
   0  12   2       11.63       12.65      0.46 o 
   1  12   2        2.14        2.71      0.24 o 
   2  12   2        0.13        0.07      0.09 o 
   3  12   2        0.87        0.66      0.17 o 
   0 -11   3        0.01        0.16      0.15 o 
   1 -11   3        1.94        2.69      0.24 o 
  -3 -10   3        0.05       -0.09      0.09 o 
  -2 -10   3       14.00       15.21      0.33 o 
  -1 -10   3       13.55       13.55      0.54 o 
   0 -10   3        1.46        1.23      0.16 o 
   1 -10   3        0.12        0.25      0.15 o 
   2 -10   3        2.65        2.90      0.24 o 
   3 -10   3        2.02        2.65      0.24 o 
   4 -10   3        1.16        1.02      0.13 o 
  -5  -9   3        1.70        1.25      0.15 o 
  -4  -9   3        0.91        0.86      0.09 o 
  -3  -9   3        1.41        0.59      0.09 o 
  -2  -9   3        7.48        7.25      0.25 o 
  -1  -9   3        5.99        7.32      0.26 o 
   0  -9   3        3.31        3.65      0.15 o 
   1  -9   3        5.46        6.65      0.31 o 
   2  -9   3       10.30       11.38      0.40 o 
   3  -9   3        1.93        2.22      0.22 o 
   4  -9   3        2.31        2.69      0.29 o 
   5  -9   3        0.75        0.52      0.11 o 
   6  -9   3        2.34        2.47      0.38 o 
  -6  -8   3        0.29        0.27      0.10 o 
  -5  -8   3        1.95        1.64      0.16 o 
  -4  -8   3        1.35        0.93      0.08 o 
  -3  -8   3        3.63        2.67      0.12 o 
  -2  -8   3        0.26        0.32      0.08 o 
  -1  -8   3        4.09        5.62      0.16 o 
   0  -8   3        3.58        3.20      0.14 o 
   1  -8   3        0.40        0.71      0.08 o 
   2  -8   3        4.54        4.13      0.24 o 
   3  -8   3        0.03       -0.10      0.10 o 
   4  -8   3        1.66        1.72      0.10 o 
   5  -8   3        0.08       -0.01      0.09 o 
   6  -8   3        1.76        2.11      0.35 o 
   7  -8   3        0.18        0.33      0.11 o 
  -7  -7   3        0.37        0.06      0.09 o 
  -6  -7   3        4.58        5.19      0.22 o 
  -5  -7   3        1.60        2.54      0.16 o 
  -4  -7   3        0.99        1.16      0.08 o 
  -3  -7   3        0.08        0.22      0.10 o 
  -2  -7   3       14.30       12.47      0.26 o 
  -1  -7   3        5.02        4.00      0.13 o 
   0  -7   3       14.64       13.13      0.27 o 
   1  -7   3        0.03        0.18      0.06 o 
   2  -7   3        1.57        1.52      0.13 o 
   3  -7   3        0.00        0.00      0.06 o 
   4  -7   3       18.53       18.52      0.51 o 
   5  -7   3       28.36       28.93      1.07 o 
   6  -7   3        6.00        6.34      0.23 o 
   7  -7   3        0.27        0.29      0.10 o 
   8  -7   3        1.51        1.53      0.12 o 
  -8  -6   3        0.19        0.30      0.08 o 
  -7  -6   3        0.19        0.12      0.08 o 
  -6  -6   3        3.06        2.28      0.15 o 
  -5  -6   3       13.83       12.30      0.36 o 
  -4  -6   3       19.04       18.95      0.34 o 
  -3  -6   3       13.40       14.83      0.28 o 
  -2  -6   3        1.55        1.30      0.10 o 
  -1  -6   3        1.86        0.94      0.06 o 
   0  -6   3       11.36        9.68      0.21 o 
   1  -6   3       11.59       10.97      0.19 o 
   2  -6   3        3.64        1.90      0.11 o 
   3  -6   3       12.36       16.23      0.32 o 
   4  -6   3        9.67        9.82      0.19 o 
   5  -6   3        0.13        0.27      0.07 o 
   6  -6   3       14.75       14.04      0.33 o 
   7  -6   3       10.98       11.03      0.29 o 
   8  -6   3        0.66        0.66      0.10 o 
   9  -6   3        0.80        0.66      0.11 o 
  -8  -5   3        0.88        1.17      0.10 o 
  -7  -5   3        0.00       -0.01      0.06 o 
  -6  -5   3       28.67       31.20      0.76 o 
  -5  -5   3       21.63       22.47      0.57 o 
  -4  -5   3       28.35       23.86      0.42 o 
  -3  -5   3       30.69       28.81      0.73 o 
  -2  -5   3        0.27        0.00      0.04 o 
  -1  -5   3        5.39        7.01      0.39 o 
   0  -5   3       12.49       10.12      0.17 o 
   1  -5   3        1.27        2.73      0.08 o 
   2  -5   3        0.04        0.43      0.05 o 
   3  -5   3       18.36       15.07      0.29 o 
   4  -5   3       31.51       28.47      0.43 o 
   5  -5   3        5.40        5.19      0.16 o 
   6  -5   3       25.50       24.05      0.48 o 
   7  -5   3        6.49        6.15      0.19 o 
   8  -5   3       16.78       16.14      0.36 o 
   9  -5   3        4.30        4.31      0.18 o 
  10  -5   3        0.20        0.21      0.12 o 
  -9  -4   3        0.00       -0.05      0.07 o 
  -8  -4   3        0.27        0.35      0.07 o 
  -7  -4   3       11.55       11.45      0.27 o 
  -6  -4   3        4.47        3.64      0.15 o 
  -5  -4   3        2.22        2.54      0.12 o 
  -4  -4   3        1.75        2.33      0.08 o 
  -3  -4   3        1.63        0.98      0.06 o 
  -2  -4   3       38.63       33.36      0.56 o 
  -1  -4   3      359.04      353.32      5.58 o 
   0  -4   3       46.21       49.15      0.66 o 
   1  -4   3       18.73       18.60      0.30 o 
   2  -4   3        9.95        7.75      0.13 o 
   3  -4   3       24.79       27.95      0.52 o 
   4  -4   3       10.59        9.19      0.20 o 
   5  -4   3       42.66       40.30      0.78 o 
   6  -4   3        0.97        0.79      0.06 o 
   7  -4   3        8.36        8.19      0.22 o 
   8  -4   3        9.98        9.50      0.25 o 
   9  -4   3        0.43        0.31      0.09 o 
  10  -4   3        0.35        0.31      0.09 o 
  -9  -3   3        0.04       -0.10      0.10 o 
  -8  -3   3        0.43        0.65      0.06 o 
  -7  -3   3        2.88        2.61      0.11 o 
  -6  -3   3        0.94        1.45      0.07 o 
  -5  -3   3       15.32       16.48      0.32 o 
  -4  -3   3       24.43       28.50      0.40 o 
  -3  -3   3        0.15        0.33      0.03 o 
  -2  -3   3      252.13      265.10      4.18 o 
  -1  -3   3      356.35      362.91      5.52 o 
   0  -3   3       33.04       29.56      0.40 o 
   1  -3   3       14.84       15.34      0.27 o 
   2  -3   3      255.68      276.16      3.55 o 
   3  -3   3        3.81        3.53      0.09 o 
   4  -3   3      268.38      271.52      5.52 o 
   5  -3   3       18.96       18.48      0.53 o 
   6  -3   3       14.49       12.99      0.23 o 
   7  -3   3        7.32        7.00      0.15 o 
   8  -3   3        6.73        6.00      0.18 o 
   9  -3   3        1.36        1.11      0.09 o 
  10  -3   3        0.17        0.16      0.08 o 
  -9  -2   3        5.92        6.87      0.28 o 
  -8  -2   3        0.22        0.26      0.05 o 
  -7  -2   3       29.41       30.97      0.49 o 
  -6  -2   3        0.86        1.05      0.06 o 
  -5  -2   3        4.15        4.95      0.11 o 
  -3  -2   3       43.27       48.09      0.66 o 
  -2  -2   3        6.76        7.72      0.13 o 
  -1  -2   3        2.11        4.29      0.10 o 
   0  -2   3       41.67       51.84      1.62 o 
   1  -2   3       17.47       11.76      0.17 o 
   2  -2   3        3.85        6.15      0.12 o 
   3  -2   3       28.65       29.84      0.50 o 
   4  -2   3       19.71       18.65      0.24 o 
   5  -2   3       11.74       11.58      0.20 o 
   6  -2   3        5.39        5.28      0.12 o 
   7  -2   3       15.08       13.99      0.24 o 
   8  -2   3        0.83        0.71      0.07 o 
   9  -2   3       14.83       14.65      0.47 o 
  10  -2   3        0.33        0.26      0.10 o 
  11  -2   3        0.62        0.73      0.13 o 
 -10  -1   3        0.04        0.07      0.18 o 
  -9  -1   3        0.10       -0.01      0.05 o 
  -8  -1   3        2.42        2.52      0.09 o 
  -7  -1   3        7.44        7.97      0.19 o 
  -6  -1   3       11.20       10.88      0.18 o 
  -5  -1   3       15.70       13.94      0.20 o 
  -4  -1   3      125.13      132.59      1.45 o 
  -3  -1   3       68.89       72.76      0.87 o 
  -2  -1   3      177.06      192.34      2.55 o 
  -1  -1   3       20.47       22.76      0.31 o 
   0  -1   3        5.89        9.36      0.12 o 
   1  -1   3       79.08      102.19      1.40 o 
   2  -1   3       57.68       76.94      1.01 o 
   3  -1   3       48.10       46.60      0.56 o 
   4  -1   3        7.97        6.14      0.13 o 
   5  -1   3      158.86      162.08      2.46 o 
   6  -1   3       14.09       15.14      0.25 o 
   7  -1   3        2.62        2.67      0.10 o 
   8  -1   3       20.20       19.94      0.33 o 
   9  -1   3        4.09        4.00      0.11 o 
  10  -1   3        0.30        0.34      0.07 o 
  11  -1   3        0.47        0.51      0.16 o 
 -10   0   3        1.39        1.68      0.19 o 
  -9   0   3        0.71        0.67      0.05 o 
  -8   0   3        3.48        3.69      0.12 o 
  -7   0   3        2.10        1.94      0.08 o 
  -6   0   3        4.58        5.13      0.11 o 
  -5   0   3        8.77        8.09      0.13 o 
  -4   0   3       67.77       64.02      0.79 o 
  -3   0   3      220.95      233.78      2.54 o 
  -2   0   3       34.66       43.24      0.59 o 
  -1   0   3       57.57       57.06      0.66 o 
   0   0   3       15.23       19.68      0.32 o 
   1   0   3      257.25      264.44      4.20 o 
   2   0   3        1.53        0.27      0.04 o 
   3   0   3      152.60      156.80      1.85 o 
   4   0   3       54.19       55.19      0.61 o 
   5   0   3        1.15        1.18      0.05 o 
   6   0   3        4.43        4.21      0.09 o 
   7   0   3       46.06       45.77      0.60 o 
   8   0   3        6.08        6.16      0.13 o 
   9   0   3        4.17        4.23      0.11 o 
  10   0   3        1.91        2.41      0.15 o 
  11   0   3        2.60        3.27      0.21 o 
 -10   1   3        0.21        0.37      0.15 o 
  -9   1   3        0.00       -0.09      0.15 o 
  -8   1   3        0.38        0.27      0.05 o 
  -7   1   3       19.53       19.65      0.30 o 
  -6   1   3       22.47       20.44      0.29 o 
  -5   1   3      126.41      121.90      1.53 o 
  -4   1   3        2.64        3.18      0.07 o 
  -3   1   3      216.40      224.46      2.43 o 
  -2   1   3      202.56      217.14      2.60 o 
  -1   1   3      100.46      100.22      0.96 o 
   0   1   3      137.17      138.65      1.55 o 
   1   1   3        1.89        2.66      0.05 o 
   2   1   3     1003.45     1005.77     13.53 o 
   3   1   3      675.36      753.86      8.18 o 
   4   1   3       31.23       35.15      0.39 o 
   5   1   3        1.27        1.70      0.08 o 
   6   1   3       70.35       70.59      0.90 o 
   7   1   3        5.63        5.15      0.10 o 
   8   1   3        0.41        0.48      0.06 o 
   9   1   3        6.45        6.45      0.13 o 
  10   1   3        0.13        0.13      0.09 o 
  11   1   3        0.00       -0.15      0.15 o 
 -10   2   3        0.59        0.69      0.11 o 
  -9   2   3        0.45        0.47      0.07 o 
  -8   2   3        0.01       -0.02      0.06 o 
  -7   2   3        0.31        0.23      0.05 o 
  -6   2   3        0.02        0.19      0.13 o 
  -5   2   3       12.59       13.72      0.21 o 
  -4   2   3       17.91       17.48      0.21 o 
  -3   2   3       83.40       95.31      1.23 o 
  -2   2   3       73.99       78.07      0.79 o 
  -1   2   3      609.75      610.57      6.85 o 
   0   2   3     1412.13     1470.90     16.41 o 
   1   2   3        2.91        1.49      0.05 o 
   2   2   3      226.63      262.66      3.56 o 
   3   2   3      114.42      136.88      2.17 o 
   4   2   3       15.71       21.31      0.27 o 
   5   2   3       76.35       77.67      1.04 o 
   6   2   3        0.22        0.30      0.05 o 
   7   2   3        0.35        0.35      0.07 o 
   8   2   3        0.39        0.60      0.04 o 
   9   2   3        0.02       -0.07      0.07 o 
  10   2   3        0.19       -0.01      0.15 o 
  11   2   3        1.12        1.13      0.19 o 
 -10   3   3        3.05        3.20      0.18 o 
  -9   3   3        0.10        0.16      0.11 o 
  -8   3   3        2.21        2.35      0.10 o 
  -7   3   3        7.64        7.32      0.16 o 
  -6   3   3        1.01        0.95      0.06 o 
  -5   3   3       23.79       22.37      0.35 o 
  -4   3   3       92.25       86.91      1.24 o 
  -3   3   3        0.25        0.39      0.03 o 
  -2   3   3      336.19      369.83      7.90 o 
  -1   3   3      727.17      826.07      9.62 o 
   0   3   3       40.18       37.64      0.43 o 
   1   3   3       15.45       21.74      0.30 o 
   2   3   3       48.49       55.34      0.73 o 
   3   3   3       40.49       41.16      0.71 o 
   4   3   3      135.32      139.02      1.88 o 
   5   3   3      165.54      175.03      2.52 o 
   6   3   3       26.05       27.56      0.43 o 
   7   3   3       42.11       40.88      0.62 o 
   8   3   3        0.36        0.42      0.04 o 
   9   3   3        4.22        4.36      0.19 o 
  10   3   3        1.26        1.20      0.13 o 
  11   3   3        0.08       -0.02      0.12 o 
  -9   4   3        2.21        2.51      0.14 o 
  -8   4   3        2.78        2.79      0.11 o 
  -7   4   3        6.71        6.52      0.16 o 
  -6   4   3        0.43        0.39      0.05 o 
  -5   4   3       52.23       48.37      0.71 o 
  -3   4   3       27.36       25.01      1.02 o 
  -2   4   3      158.85      145.66      2.20 o 
  -1   4   3       77.95       96.16      1.26 o 
   0   4   3       47.29       53.96      0.62 o 
   1   4   3       47.72       53.27      0.61 o 
   2   4   3       48.03       50.75      0.68 o 
   3   4   3       13.48       16.33      0.34 o 
   4   4   3      184.95      180.76      3.65 o 
   5   4   3       19.15       16.49      0.31 o 
   6   4   3        3.03        2.95      0.08 o 
   7   4   3        5.93        6.05      0.14 o 
   8   4   3        0.00       -0.05      0.05 o 
   9   4   3        7.25        7.57      0.26 o 
  10   4   3        1.33        1.39      0.15 o 
  -9   5   3        2.08        1.95      0.13 o 
  -8   5   3        0.01       -0.02      0.10 o 
  -7   5   3       15.60       14.98      0.28 o 
  -6   5   3        6.31        6.27      0.15 o 
  -5   5   3        3.68        3.34      0.11 o 
  -4   5   3       67.30       62.25      0.90 o 
  -3   5   3      148.95      139.70      2.65 o 
  -2   5   3       41.76       45.18      0.77 o 
  -1   5   3       27.13       27.02      0.38 o 
   0   5   3      118.61      119.33      1.90 o 
   1   5   3       82.04       92.67      1.06 o 
   2   5   3       23.01       23.62      0.34 o 
   3   5   3       29.86       35.08      0.66 o 
   4   5   3        0.00       -0.01      0.04 o 
   5   5   3       13.61       11.57      0.20 o 
   6   5   3        0.11        0.12      0.06 o 
   7   5   3        4.01        4.07      0.13 o 
   8   5   3        2.88        3.00      0.12 o 
   9   5   3       10.53       10.74      0.25 o 
  10   5   3        0.41        0.40      0.18 o 
  -9   6   3        0.09        0.00      0.09 o 
  -8   6   3        0.11        0.12      0.07 o 
  -7   6   3        3.98        3.67      0.13 o 
  -6   6   3        0.75        0.71      0.09 o 
  -5   6   3        2.03        1.36      0.08 o 
  -4   6   3        6.83        7.44      0.27 o 
  -3   6   3        5.84        5.68      0.16 o 
  -2   6   3        5.01        5.73      0.16 o 
  -1   6   3        0.02        0.20      0.06 o 
   0   6   3       10.93        9.84      0.18 o 
   1   6   3        2.37        3.64      0.15 o 
   2   6   3       80.27       77.34      1.51 o 
   3   6   3       36.78       37.18      0.63 o 
   4   6   3       23.45       20.46      0.36 o 
   5   6   3       28.93       29.08      0.78 o 
   6   6   3        3.15        2.80      0.13 o 
   7   6   3        0.89        0.64      0.07 o 
   8   6   3        2.49        2.50      0.12 o 
   9   6   3        8.61        8.97      0.23 o 
  10   6   3        0.53        0.70      0.19 o 
  -8   7   3        0.13       -0.03      0.07 o 
  -7   7   3        0.42        0.36      0.07 o 
  -6   7   3        4.06        3.82      0.13 o 
  -5   7   3        8.22        8.38      0.19 o 
  -4   7   3        7.88        7.97      0.30 o 
  -3   7   3       17.60       18.53      0.37 o 
  -2   7   3       79.82       80.25      1.33 o 
  -1   7   3       20.95       20.35      0.31 o 
   0   7   3       87.27       87.12      1.16 o 
   1   7   3        5.63        5.14      0.28 o 
   2   7   3       72.90       65.28      1.32 o 
   3   7   3       87.68       81.55      1.33 o 
   4   7   3        4.90        4.93      0.13 o 
   5   7   3        0.57        0.57      0.05 o 
   6   7   3        2.96        2.91      0.15 o 
   7   7   3       10.56        9.87      0.30 o 
   8   7   3        1.57        1.56      0.11 o 
   9   7   3        2.88        2.94      0.14 o 
  -7   8   3        6.39        6.52      0.19 o 
  -6   8   3        5.01        4.78      0.17 o 
  -5   8   3        0.63        0.61      0.07 o 
  -4   8   3        0.03        0.03      0.10 o 
  -3   8   3       15.30       15.12      0.33 o 
  -2   8   3        0.69        0.75      0.09 o 
  -1   8   3        3.70        3.80      0.11 o 
   0   8   3       29.20       28.74      0.52 o 
   1   8   3        1.49        1.62      0.10 o 
   2   8   3        3.43        3.30      0.12 o 
   3   8   3       85.96       80.97      1.33 o 
   4   8   3       11.07        9.77      0.22 o 
   5   8   3        0.09        0.14      0.05 o 
   6   8   3        0.03        0.03      0.09 o 
   7   8   3        0.29        0.22      0.10 o 
   8   8   3        6.68        6.85      0.21 o 
   9   8   3        0.66        1.01      0.10 o 
  -7   9   3        4.05        4.71      0.17 o 
  -6   9   3       13.62       14.25      0.29 o 
  -5   9   3       10.22       10.18      0.23 o 
  -4   9   3        7.64        7.75      0.31 o 
  -3   9   3        0.27        0.18      0.09 o 
  -2   9   3        5.12        5.41      0.18 o 
  -1   9   3        1.81        1.74      0.18 o 
   0   9   3        0.86        0.67      0.08 o 
   1   9   3        3.05        3.06      0.13 o 
   2   9   3        7.13        7.11      0.19 o 
   3   9   3        0.88        0.90      0.08 o 
   4   9   3        0.17        0.09      0.06 o 
   5   9   3       30.16       28.16      0.50 o 
   6   9   3       11.27       11.30      0.36 o 
   7   9   3        2.66        2.97      0.19 o 
   8   9   3        3.21        3.51      0.19 o 
  -6  10   3        0.01       -0.08      0.08 o 
  -5  10   3        4.88        5.65      0.17 o 
  -4  10   3       14.00       15.14      0.51 o 
  -3  10   3        2.79        2.57      0.35 o 
  -2  10   3        8.14        8.58      0.36 o 
  -1  10   3        1.13        1.15      0.16 o 
   0  10   3        0.27        0.34      0.08 o 
   1  10   3        6.91        6.63      0.20 o 
   2  10   3        2.66        2.87      0.14 o 
   3  10   3        0.12        0.06      0.07 o 
   4  10   3        3.03        3.65      0.14 o 
   5  10   3        3.62        3.76      0.14 o 
   6  10   3        1.03        0.89      0.13 o 
   7  10   3        5.04        5.41      0.25 o 
  -3  11   3       13.02       13.95      0.49 o 
  -2  11   3        8.91        8.18      0.36 o 
  -1  11   3        0.34        0.33      0.16 o 
   0  11   3        0.38        0.37      0.16 o 
   1  11   3        0.46        0.56      0.25 o 
   2  11   3        0.07        0.00      0.09 o 
   3  11   3        8.53        8.61      0.23 o 
   4  11   3        3.83        4.28      0.16 o 
   5  11   3        0.01       -0.07      0.07 o 
   6  11   3        0.00       -0.03      0.12 o 
  -2  12   3        0.01       -0.07      0.16 o 
  -1  12   3        0.04       -0.15      0.15 o 
   0  12   3        0.32        0.19      0.16 o 
   1  12   3        0.39        0.59      0.18 o 
   2  12   3        2.00        2.45      0.15 o 
   3  12   3        1.11        1.12      0.19 o 
   4  12   3        0.02       -0.05      0.08 o 
  -2 -10   4        0.40        0.74      0.10 o 
  -1 -10   4        1.03        0.94      0.11 o 
   0 -10   4        0.17        0.30      0.15 o 
   1 -10   4        0.05        0.01      0.13 o 
   2 -10   4        1.06        0.61      0.16 o 
   3 -10   4        0.75        0.82      0.12 o 
   4 -10   4        2.72        2.99      0.24 o 
  -4  -9   4        7.80        7.84      0.20 o 
  -3  -9   4        6.62        7.64      0.22 o 
  -2  -9   4        0.45        0.32      0.12 o 
  -1  -9   4        2.81        2.98      0.15 o 
   0  -9   4        1.94        2.89      0.15 o 
   1  -9   4        2.07        2.16      0.21 o 
   2  -9   4        1.70        2.48      0.22 o 
   3  -9   4        1.50        1.35      0.13 o 
   4  -9   4        2.46        2.40      0.17 o 
   5  -9   4        1.54        1.38      0.21 o 
   6  -9   4        2.45        2.61      0.26 o 
  -5  -8   4        3.76        4.12      0.21 o 
  -4  -8   4       17.96       19.79      0.38 o 
  -3  -8   4        0.96        0.48      0.08 o 
  -2  -8   4        1.42        1.76      0.11 o 
  -1  -8   4        0.08        0.07      0.07 o 
   0  -8   4        1.90        2.70      0.12 o 
   1  -8   4       13.03       12.52      0.42 o 
   2  -8   4       23.10       20.16      0.58 o 
   3  -8   4       10.62       10.74      0.39 o 
   4  -8   4        0.53        0.91      0.08 o 
   5  -8   4        0.00       -0.01      0.09 o 
   6  -8   4        0.04        0.03      0.12 o 
   7  -8   4        1.50        1.75      0.14 o 
  -6  -7   4        1.82        1.78      0.15 o 
  -5  -7   4        0.05        0.12      0.10 o 
  -4  -7   4        0.44        0.63      0.07 o 
  -3  -7   4        0.21        0.01      0.06 o 
  -2  -7   4       11.42       12.61      0.26 o 
  -1  -7   4        7.53        7.19      0.18 o 
   0  -7   4       20.06       18.76      0.59 o 
   1  -7   4       34.93       40.14      0.70 o 
   2  -7   4        0.20        0.04      0.10 o 
   3  -7   4        0.21        0.41      0.07 o 
   4  -7   4       11.81       10.27      0.21 o 
   5  -7   4       12.51       13.57      0.32 o 
   6  -7   4       12.68       13.45      0.40 o 
   7  -7   4        4.07        3.83      0.18 o 
   8  -7   4        0.14        0.03      0.10 o 
  -7  -6   4        1.65        1.99      0.13 o 
  -6  -6   4        5.26        5.52      0.22 o 
  -5  -6   4        1.03        0.57      0.10 o 
  -4  -6   4        0.52        0.23      0.06 o 
  -3  -6   4        3.38        4.28      0.13 o 
  -2  -6   4        0.76        1.21      0.25 o 
  -1  -6   4        6.73        8.73      0.20 o 
   0  -6   4       26.33       29.92      0.53 o 
   1  -6   4        1.84        2.11      0.10 o 
   2  -6   4       12.72       13.95      0.30 o 
   3  -6   4        3.08        3.76      0.13 o 
   4  -6   4        9.81       10.64      0.21 o 
   5  -6   4       55.01       52.59      1.21 o 
   6  -6   4       58.24       55.33      1.58 o 
   7  -6   4        0.86        1.05      0.11 o 
   8  -6   4        0.41        0.39      0.10 o 
   9  -6   4        0.01       -0.06      0.09 o 
  -8  -5   4        0.24        0.19      0.08 o 
  -7  -5   4        0.09        0.02      0.07 o 
  -6  -5   4        1.82        1.53      0.13 o 
  -5  -5   4        1.69        1.20      0.12 o 
  -4  -5   4       52.36       53.19      0.88 o 
  -3  -5   4       64.68       60.25      0.99 o 
  -2  -5   4        7.32        5.84      0.15 o 
  -1  -5   4        3.69        5.25      0.14 o 
   0  -5   4       10.98        8.90      0.32 o 
   1  -5   4       18.00       21.20      0.31 o 
   2  -5   4        0.95        0.31      0.04 o 
   3  -5   4        7.91        7.19      0.17 o 
   4  -5   4        0.14        0.40      0.05 o 
   5  -5   4       20.52       22.47      0.45 o 
   6  -5   4        8.66        8.39      0.22 o 
   7  -5   4        3.30        2.77      0.19 o 
   8  -5   4        3.15        3.09      0.17 o 
   9  -5   4        0.02       -0.03      0.08 o 
  -8  -4   4        0.24        0.27      0.15 o 
  -7  -4   4        1.02        0.73      0.08 o 
  -6  -4   4        2.00        1.85      0.14 o 
  -5  -4   4        4.00        2.71      0.13 o 
  -4  -4   4       28.49       28.51      0.48 o 
  -3  -4   4       17.10       21.37      0.38 o 
  -2  -4   4       43.21       42.95      0.72 o 
  -1  -4   4       13.97       15.53      0.29 o 
   0  -4   4      143.77      145.07      1.98 o 
   1  -4   4       14.55       15.37      0.23 o 
   2  -4   4       35.07       29.92      0.41 o 
   3  -4   4       11.20        8.52      0.16 o 
   4  -4   4       30.45       28.39      0.42 o 
   5  -4   4        0.74        0.55      0.07 o 
   6  -4   4        4.07        3.61      0.21 o 
   7  -4   4        0.59        0.51      0.07 o 
   8  -4   4        3.44        3.19      0.15 o 
   9  -4   4        3.01        2.97      0.16 o 
  10  -4   4        1.27        1.55      0.12 o 
  -9  -3   4        0.13        0.06      0.08 o 
  -8  -3   4        0.19        0.02      0.10 o 
  -7  -3   4        4.77        4.30      0.13 o 
  -6  -3   4        1.42        1.29      0.08 o 
  -5  -3   4        3.80        3.01      0.11 o 
  -4  -3   4        0.03       -0.02      0.03 o 
  -3  -3   4       11.83       11.50      0.19 o 
  -2  -3   4       13.52       13.19      0.24 o 
  -1  -3   4        0.02        0.14      0.04 o 
   0  -3   4       95.84       93.53      1.23 o 
   1  -3   4       24.62       20.09      0.32 o 
   2  -3   4       28.09       29.02      0.40 o 
   3  -3   4        8.48        7.91      0.12 o 
   4  -3   4        2.60        2.90      0.11 o 
   5  -3   4       17.16       15.70      0.32 o 
   6  -3   4       16.24       15.90      0.42 o 
   7  -3   4        2.35        2.25      0.08 o 
   8  -3   4        0.43        0.30      0.06 o 
   9  -3   4        0.14        0.00      0.07 o 
  10  -3   4        3.02        3.21      0.15 o 
  -9  -2   4        0.08        0.09      0.09 o 
  -8  -2   4        5.80        6.03      0.15 o 
  -7  -2   4        5.94        6.93      0.16 o 
  -6  -2   4        1.11        1.30      0.07 o 
  -5  -2   4        0.00       -0.03      0.04 o 
  -4  -2   4       46.53       40.39      0.56 o 
  -3  -2   4       24.75       22.09      0.32 o 
  -2  -2   4      133.74      134.11      1.79 o 
  -1  -2   4        5.63        5.00      0.08 o 
   0  -2   4       13.10       13.94      0.20 o 
   1  -2   4        0.02        0.20      0.07 o 
   2  -2   4      111.81      133.56      1.55 o 
   3  -2   4      146.98      156.54      1.80 o 
   4  -2   4       56.04       54.41      0.72 o 
   5  -2   4        5.90        5.55      0.20 o 
   6  -2   4       23.55       22.73      0.68 o 
   7  -2   4        0.47        0.77      0.07 o 
   8  -2   4        0.40        0.45      0.06 o 
   9  -2   4        4.78        4.83      0.16 o 
  10  -2   4        5.60        5.90      0.25 o 
  11  -2   4        0.24        0.19      0.07 o 
  -9  -1   4        0.18        0.21      0.10 o 
  -8  -1   4        4.39        3.94      0.12 o 
  -7  -1   4       10.30       10.43      0.21 o 
  -6  -1   4       18.98       20.40      0.34 o 
  -5  -1   4       18.92       20.53      0.34 o 
  -4  -1   4        0.02        0.01      0.03 o 
  -3  -1   4       14.45       15.59      0.23 o 
  -2  -1   4       31.21       27.59      0.39 o 
  -1  -1   4      125.64      131.90      1.51 o 
   0  -1   4       92.99       90.24      1.04 o 
   1  -1   4      160.82      182.46      2.35 o 
   2  -1   4      170.72      195.62      2.81 o 
   3  -1   4       72.23       64.37      0.90 o 
   4  -1   4       26.98       28.28      0.35 o 
   5  -1   4       52.31       49.25      0.60 o 
   6  -1   4       14.27       13.08      0.18 o 
   7  -1   4        8.47        8.49      0.20 o 
   8  -1   4        0.01        0.02      0.05 o 
   9  -1   4        1.88        1.70      0.29 o 
  10  -1   4        2.25        2.36      0.19 o 
  11  -1   4        0.49        0.46      0.07 o 
  -9   0   4        0.22        0.19      0.06 o 
  -8   0   4       17.41       18.65      0.45 o 
  -7   0   4       16.85       17.37      0.31 o 
  -6   0   4       25.97       25.86      0.41 o 
  -5   0   4       24.88       26.60      0.67 o 
  -4   0   4        0.27        0.28      0.07 o 
  -3   0   4       17.98       15.48      0.21 o 
  -2   0   4       12.60       15.15      0.22 o 
  -1   0   4        5.09        2.77      0.13 o 
   0   0   4        7.91        8.35      0.18 o 
   1   0   4       71.40       70.89      0.80 o 
   2   0   4      639.32      673.44      6.92 o 
   3   0   4       19.32       18.58      0.23 o 
   4   0   4      290.40      301.71      3.57 o 
   5   0   4       14.87       15.10      0.20 o 
   6   0   4       89.31       82.08      1.20 o 
   7   0   4       29.79       27.15      0.58 o 
   8   0   4        3.58        3.21      0.10 o 
   9   0   4        0.33        0.52      0.05 o 
  10   0   4        0.76        0.63      0.10 o 
  11   0   4        2.91        2.74      0.27 o 
  -9   1   4        6.29        6.74      0.27 o 
  -8   1   4        3.02        2.90      0.14 o 
  -7   1   4        1.87        1.94      0.09 o 
  -6   1   4        3.61        3.47      0.10 o 
  -5   1   4        0.42        0.50      0.04 o 
  -4   1   4       27.87       29.81      0.35 o 
  -3   1   4      428.28      440.29      4.63 o 
  -2   1   4       58.84       52.67      0.63 o 
  -1   1   4       99.44       92.61      0.89 o 
   0   1   4       99.03      124.93      1.40 o 
   1   1   4      169.12      143.79      1.85 o 
   2   1   4       46.10       55.01      0.64 o 
   3   1   4      215.99      227.66      2.76 o 
   4   1   4       36.54       43.70      0.54 o 
   5   1   4       35.49       28.48      0.32 o 
   6   1   4       87.38       83.03      1.05 o 
   7   1   4        0.77        0.80      0.10 o 
   8   1   4        0.12        0.07      0.03 o 
   9   1   4        4.59        4.63      0.12 o 
  10   1   4        0.59        0.54      0.16 o 
  11   1   4        5.54        6.29      0.36 o 
  -9   2   4        0.98        0.90      0.16 o 
  -8   2   4        0.23        0.17      0.07 o 
  -7   2   4        2.54        2.33      0.08 o 
  -6   2   4       12.40       11.58      0.22 o 
  -5   2   4        6.76        5.89      0.11 o 
  -4   2   4      159.12      152.36      1.67 o 
  -3   2   4      273.87      265.95      4.10 o 
  -2   2   4       60.73       70.69      0.76 o 
  -1   2   4        4.52        7.28      0.10 o 
   0   2   4      622.51      694.79      7.79 o 
   1   2   4       24.14       15.57      0.19 o 
   2   2   4     1285.69     1346.24     13.75 o 
   3   2   4       45.84       67.65      0.83 o 
   4   2   4       48.44       54.79      0.68 o 
   5   2   4       40.44       44.16      0.62 o 
   6   2   4       14.02       12.46      0.26 o 
   7   2   4        2.72        2.52      0.07 o 
   8   2   4        1.76        1.89      0.14 o 
   9   2   4        0.11        0.19      0.07 o 
  10   2   4        0.02        0.06      0.17 o 
  11   2   4        2.09        2.07      0.24 o 
  -9   3   4        8.13        8.37      0.23 o 
  -8   3   4        0.38        0.30      0.07 o 
  -7   3   4        3.81        3.57      0.15 o 
  -6   3   4        0.50        0.71      0.05 o 
  -5   3   4        8.85        8.19      0.14 o 
  -4   3   4        2.89        3.94      0.11 o 
  -3   3   4        1.75        1.82      0.04 o 
  -2   3   4        0.29        0.54      0.04 o 
  -1   3   4       23.69       25.89      0.28 o 
   0   3   4        2.93        3.86      0.11 o 
   1   3   4       54.49       61.77      0.71 o 
   2   3   4       28.88       30.66      0.36 o 
   3   3   4       69.60       71.47      0.84 o 
   4   3   4       72.48       78.00      1.43 o 
   5   3   4       79.80       73.69      0.91 o 
   6   3   4        0.21        0.23      0.15 o 
   7   3   4       69.85       70.97      1.05 o 
   8   3   4        0.17        0.15      0.04 o 
   9   3   4        1.03        1.05      0.06 o 
  10   3   4        0.69        0.69      0.12 o 
  11   3   4        0.31        0.33      0.13 o 
  -9   4   4        0.23        0.27      0.22 o 
  -8   4   4        1.28        1.12      0.10 o 
  -7   4   4        8.79        8.10      0.21 o 
  -6   4   4       17.41       15.35      0.30 o 
  -5   4   4       22.74       20.25      0.33 o 
  -4   4   4       15.68       13.34      0.23 o 
  -3   4   4        5.62        5.53      0.12 o 
  -2   4   4        5.51        7.86      0.12 o 
  -1   4   4       34.76       37.89      0.45 o 
   0   4   4       17.73       14.78      0.19 o 
   1   4   4       51.02       54.69      0.63 o 
   2   4   4        4.55        6.52      0.10 o 
   3   4   4      170.35      181.57      2.35 o 
   4   4   4       34.04       30.68      0.44 o 
   5   4   4        2.49        3.24      0.10 o 
   6   4   4       72.74       71.19      1.05 o 
   7   4   4       13.16       12.50      0.23 o 
   8   4   4        0.21        0.12      0.04 o 
   9   4   4        0.00       -0.04      0.04 o 
  10   4   4        6.80        8.30      0.29 o 
  11   4   4        0.48        0.49      0.13 o 
  -9   5   4        0.19        0.16      0.09 o 
  -8   5   4        0.07        0.12      0.09 o 
  -7   5   4        1.50        1.51      0.14 o 
  -6   5   4       11.43       11.66      0.23 o 
  -5   5   4       34.63       33.28      0.52 o 
  -4   5   4        0.00        0.00      0.06 o 
  -3   5   4       14.03       12.19      0.31 o 
  -2   5   4       16.00       15.86      0.25 o 
  -1   5   4        7.80        6.61      0.11 o 
   0   5   4        0.40        0.27      0.04 o 
   1   5   4       17.78       18.27      0.23 o 
   2   5   4       49.56       49.94      0.72 o 
   3   5   4        5.16        3.97      0.09 o 
   4   5   4        0.09        0.22      0.04 o 
   5   5   4       58.71       55.55      0.90 o 
   6   5   4        6.11        6.63      0.19 o 
   7   5   4        8.72        8.50      0.17 o 
   8   5   4        0.74        1.08      0.07 o 
   9   5   4        4.50        4.96      0.16 o 
  10   5   4        5.99        6.32      0.37 o 
  -8   6   4        1.27        1.47      0.17 o 
  -7   6   4       19.80       19.59      0.35 o 
  -6   6   4        3.37        3.09      0.12 o 
  -5   6   4       17.60       17.54      0.31 o 
  -4   6   4       21.10       21.77      0.47 o 
  -3   6   4        0.00        0.10      0.06 o 
  -2   6   4        2.85        2.44      0.15 o 
  -1   6   4        2.10        2.58      0.07 o 
   0   6   4       83.31       82.04      1.09 o 
   1   6   4      109.90      108.21      1.24 o 
   2   6   4       18.83       15.74      0.25 o 
   3   6   4        2.95        3.09      0.17 o 
   4   6   4       52.97       48.21      0.80 o 
   5   6   4        8.90        9.09      0.18 o 
   6   6   4        0.27        0.10      0.06 o 
   7   6   4       10.68       10.07      0.24 o 
   8   6   4        0.47        0.55      0.07 o 
   9   6   4        0.30        0.23      0.07 o 
  10   6   4        3.33        3.87      0.31 o 
  -8   7   4        0.00       -0.10      0.13 o 
  -7   7   4        1.62        1.41      0.10 o 
  -6   7   4        2.89        3.01      0.12 o 
  -5   7   4       16.61       15.53      0.31 o 
  -4   7   4        1.84        1.80      0.15 o 
  -3   7   4       22.46       24.30      0.82 o 
  -2   7   4       95.56      100.16      1.65 o 
  -1   7   4        5.29        5.01      0.12 o 
   0   7   4       16.25       14.84      0.40 o 
   1   7   4        8.97        9.56      0.21 o 
   2   7   4       13.84       12.86      0.26 o 
   3   7   4       43.41       39.03      0.67 o 
   4   7   4        0.12        0.03      0.05 o 
   5   7   4        0.23        0.28      0.05 o 
   6   7   4        0.06       -0.03      0.07 o 
   7   7   4        0.04       -0.03      0.07 o 
   8   7   4        1.57        1.27      0.11 o 
   9   7   4        1.76        1.95      0.12 o 
  -7   8   4        2.12        2.37      0.13 o 
  -6   8   4        8.40        9.15      0.22 o 
  -5   8   4        2.72        2.31      0.11 o 
  -4   8   4       18.21       19.54      0.57 o 
  -3   8   4       66.63       67.02      1.15 o 
  -2   8   4        0.39        0.31      0.08 o 
  -1   8   4        0.48        0.36      0.05 o 
   0   8   4        2.77        3.43      0.22 o 
   1   8   4        3.12        3.81      0.15 o 
   2   8   4       38.93       35.11      0.77 o 
   3   8   4       75.94       73.11      1.21 o 
   4   8   4       20.05       18.48      0.36 o 
   5   8   4       24.70       21.81      0.39 o 
   6   8   4        0.02       -0.07      0.07 o 
   7   8   4        1.93        2.13      0.15 o 
   8   8   4        1.13        0.97      0.10 o 
   9   8   4        0.11        0.10      0.08 o 
  -7   9   4        6.66        6.81      0.31 o 
  -6   9   4        2.64        2.85      0.14 o 
  -5   9   4        3.30        3.67      0.16 o 
  -4   9   4        5.19        5.47      0.27 o 
  -3   9   4        3.87        4.20      0.17 o 
  -2   9   4        6.01        6.20      0.33 o 
  -1   9   4        0.35        0.25      0.10 o 
   0   9   4        9.94       10.04      0.25 o 
   1   9   4        0.50        0.49      0.08 o 
   2   9   4       46.50       46.56      0.81 o 
   3   9   4       13.29       12.28      0.27 o 
   4   9   4        5.10        4.51      0.15 o 
   5   9   4        3.52        2.59      0.12 o 
   6   9   4        0.00       -0.10      0.10 o 
   7   9   4        6.46        6.94      0.27 o 
   8   9   4        2.38        2.43      0.15 o 
  -6  10   4        4.14        5.32      0.30 o 
  -5  10   4       14.82       15.17      0.31 o 
  -4  10   4        0.12       -0.06      0.13 o 
  -3  10   4        1.40        1.11      0.12 o 
  -2  10   4        5.16        5.43      0.30 o 
  -1  10   4        0.66        0.65      0.15 o 
   0  10   4        0.81        0.98      0.15 o 
   1  10   4        0.78        0.79      0.19 o 
   2  10   4        0.00       -0.07      0.07 o 
   3  10   4        1.76        1.70      0.11 o 
   4  10   4        0.00        0.00      0.07 o 
   5  10   4        1.08        1.08      0.08 o 
   6  10   4        2.76        3.09      0.21 o 
   7  10   4        7.67        7.91      0.30 o 
  -3  11   4        0.96        0.98      0.19 o 
  -2  11   4        0.12        0.10      0.15 o 
  -1  11   4        0.09       -0.03      0.15 o 
   0  11   4        5.05        5.46      0.31 o 
   1  11   4        2.74        2.46      0.26 o 
   2  11   4        1.96        1.95      0.13 o 
   3  11   4        5.03        4.78      0.18 o 
   4  11   4        1.26        1.17      0.10 o 
   5  11   4        0.32        0.46      0.22 o 
   6  11   4        0.96        1.00      0.15 o 
  -2  12   4        3.89        4.95      0.33 o 
  -1  12   4        0.00       -0.07      0.16 o 
   0  12   4        6.45        7.42      0.37 o 
   1  12   4       10.24       11.49      0.45 o 
   2  12   4        0.74        0.49      0.10 o 
   3  12   4        0.04        0.13      0.09 o 
   4  12   4        0.98        0.90      0.10 o 
   1 -10   5        0.74        1.04      0.16 o 
  -3  -9   5        0.55        0.46      0.10 o 
  -2  -9   5        2.07        2.12      0.13 o 
  -1  -9   5        5.86        6.47      0.21 o 
   0  -9   5        6.54        5.93      0.30 o 
   1  -9   5        0.75        0.33      0.15 o 
   2  -9   5        0.13        0.09      0.10 o 
   3  -9   5        0.81        1.22      0.23 o 
   4  -9   5        0.02        0.03      0.10 o 
   5  -9   5        4.82        5.58      0.34 o 
  -4  -8   5        5.55        6.87      0.25 o 
  -3  -8   5       10.17       10.97      0.45 o 
  -2  -8   5       26.90       26.00      0.49 o 
  -1  -8   5        5.83        5.40      0.17 o 
   0  -8   5        2.12        1.98      0.22 o 
   1  -8   5        0.01        0.04      0.12 o 
   2  -8   5        3.88        3.76      0.24 o 
   3  -8   5        9.72        9.49      0.27 o 
   4  -8   5       11.63       12.18      0.32 o 
   5  -8   5        2.23        2.88      0.51 o 
   6  -8   5        2.48        2.79      0.33 o 
  -6  -7   5        0.33        0.22      0.10 o 
  -5  -7   5        0.12        0.16      0.10 o 
  -4  -7   5        1.67        1.22      0.09 o 
  -3  -7   5       11.12        9.79      0.23 o 
  -2  -7   5        4.85        5.87      0.17 o 
  -1  -7   5        0.87        0.39      0.07 o 
   0  -7   5        0.86        0.47      0.08 o 
   1  -7   5        0.85        0.66      0.08 o 
   2  -7   5        5.16        5.43      0.25 o 
   3  -7   5       57.34       60.71      1.11 o 
   4  -7   5       25.76       26.60      0.46 o 
   5  -7   5        0.12        0.10      0.12 o 
   6  -7   5        0.10        0.12      0.09 o 
   7  -7   5        0.61        0.51      0.11 o 
   8  -7   5        0.13        0.16      0.10 o 
  -6  -6   5        3.29        4.43      0.21 o 
  -5  -6   5        1.49        1.74      0.15 o 
  -4  -6   5        3.83        3.04      0.11 o 
  -3  -6   5        0.73        0.52      0.07 o 
  -2  -6   5        4.54        3.61      0.13 o 
  -1  -6   5       10.18        9.46      0.22 o 
   0  -6   5        4.92        6.98      0.18 o 
   1  -6   5        0.77        1.34      0.09 o 
   2  -6   5        3.53        3.31      0.16 o 
   3  -6   5        0.02        0.04      0.05 o 
   4  -6   5        0.02        0.02      0.06 o 
   5  -6   5       15.28       15.77      0.35 o 
   6  -6   5        5.41        4.99      0.18 o 
   7  -6   5        0.35        0.13      0.09 o 
   8  -6   5        2.97        2.97      0.17 o 
  -7  -5   5        0.85        0.84      0.10 o 
  -6  -5   5        0.49        0.98      0.12 o 
  -5  -5   5        0.31        0.22      0.09 o 
  -4  -5   5        6.72        7.80      0.18 o 
  -3  -5   5        2.10        1.78      0.09 o 
  -2  -5   5        0.93        1.50      0.09 o 
  -1  -5   5        1.37        1.52      0.09 o 
   0  -5   5       14.75       12.72      0.26 o 
   1  -5   5        8.64        9.02      0.16 o 
   2  -5   5       30.61       29.16      0.42 o 
   3  -5   5        1.40        1.32      0.07 o 
   4  -5   5        1.69        1.26      0.08 o 
   5  -5   5        5.16        5.03      0.16 o 
   6  -5   5        7.29        7.04      0.37 o 
   7  -5   5        8.57        8.42      0.33 o 
   8  -5   5        0.06       -0.06      0.06 o 
   9  -5   5        2.39        2.69      0.16 o 
  -8  -4   5        0.01       -0.01      0.07 o 
  -7  -4   5        2.67        2.57      0.13 o 
  -6  -4   5       15.10       13.79      0.32 o 
  -5  -4   5        8.76        8.25      0.27 o 
  -4  -4   5        1.09        1.29      0.08 o 
  -3  -4   5        8.79        7.85      0.17 o 
  -2  -4   5       24.07       26.53      0.46 o 
  -1  -4   5       10.72        9.25      0.19 o 
   0  -4   5        7.35        9.25      0.26 o 
   1  -4   5        0.28        0.13      0.04 o 
   2  -4   5       23.76       20.03      0.29 o 
   3  -4   5        6.10        6.84      0.14 o 
   4  -4   5       10.14        8.97      0.19 o 
   5  -4   5        4.02        4.04      0.14 o 
   6  -4   5        1.20        1.19      0.13 o 
   7  -4   5        1.47        1.23      0.13 o 
   8  -4   5        0.27        0.17      0.07 o 
   9  -4   5        0.01        0.09      0.09 o 
  10  -4   5        0.21        0.20      0.09 o 
  -8  -3   5        0.56        0.72      0.18 o 
  -7  -3   5        3.01        3.18      0.21 o 
  -6  -3   5       36.97       40.47      0.63 o 
  -5  -3   5        2.91        2.60      0.11 o 
  -4  -3   5        7.41       10.21      0.18 o 
  -3  -3   5        3.27        3.26      0.09 o 
  -2  -3   5        2.15        3.07      0.09 o 
  -1  -3   5       79.82       79.68      1.29 o 
   0  -3   5       88.61       83.18      1.09 o 
   1  -3   5       40.89       40.56      0.55 o 
   2  -3   5        1.00        0.78      0.12 o 
   3  -3   5        3.79        4.21      0.10 o 
   4  -3   5        4.62        4.00      0.10 o 
   5  -3   5        9.24        9.27      0.22 o 
   6  -3   5       10.98       10.60      0.25 o 
   7  -3   5        4.60        4.33      0.12 o 
   8  -3   5        0.03        0.00      0.08 o 
   9  -3   5        0.01       -0.01      0.08 o 
  10  -3   5        0.35        0.24      0.09 o 
  -8  -2   5        2.75        2.77      0.12 o 
  -7  -2   5        0.93        0.70      0.07 o 
  -6  -2   5        0.57        0.74      0.07 o 
  -5  -2   5        4.39        4.65      0.12 o 
  -4  -2   5       29.15       29.05      0.42 o 
  -3  -2   5       13.52       11.68      0.19 o 
  -2  -2   5       32.49       27.20      0.39 o 
  -1  -2   5      162.88      167.27      2.22 o 
   0  -2   5        1.80        1.04      0.05 o 
   1  -2   5       10.48       13.00      0.20 o 
   2  -2   5       16.81       16.95      0.26 o 
   3  -2   5       38.54       39.21      0.47 o 
   4  -2   5      126.91      123.74      1.69 o 
   5  -2   5       43.65       41.54      0.75 o 
   6  -2   5        0.08        0.03      0.04 o 
   7  -2   5        9.71        9.03      0.25 o 
   8  -2   5        0.68        0.63      0.07 o 
   9  -2   5        9.52        8.90      0.23 o 
  10  -2   5        0.59        0.58      0.09 o 
  -9  -1   5        0.78        1.03      0.08 o 
  -8  -1   5        5.35        6.20      0.19 o 
  -7  -1   5        2.10        1.96      0.11 o 
  -6  -1   5        2.24        1.72      0.09 o 
  -5  -1   5        2.09        2.77      0.11 o 
  -4  -1   5        1.59        2.52      0.09 o 
  -3  -1   5        0.93        0.56      0.04 o 
  -2  -1   5      116.14      119.56      1.38 o 
  -1  -1   5        2.11        2.62      0.05 o 
   0  -1   5      176.24      183.90      2.09 o 
   1  -1   5       18.96       23.68      0.33 o 
   2  -1   5       55.71       59.38      0.70 o 
   3  -1   5      366.59      385.64      4.43 o 
   4  -1   5      473.23      479.71      8.12 o 
   5  -1   5        0.68        0.54      0.04 o 
   6  -1   5        6.13        6.07      0.14 o 
   7  -1   5        0.04       -0.03      0.03 o 
   8  -1   5        0.05        0.07      0.05 o 
   9  -1   5       10.28       10.06      0.24 o 
  10  -1   5        6.07        5.75      0.18 o 
  11  -1   5        0.76        0.67      0.08 o 
  -9   0   5        0.37        0.33      0.07 o 
  -8   0   5        0.20        0.26      0.07 o 
  -7   0   5        1.09        0.93      0.07 o 
  -6   0   5       51.08       52.83      0.85 o 
  -5   0   5       64.65       66.88      0.91 o 
  -4   0   5        5.96        6.25      0.11 o 
  -3   0   5        9.01        9.67      0.14 o 
  -2   0   5        4.55        4.68      0.10 o 
  -1   0   5       11.12       11.71      0.14 o 
   0   0   5       23.44       19.96      0.22 o 
   1   0   5        2.28        3.51      0.14 o 
   2   0   5       42.53       36.87      0.45 o 
   3   0   5      121.87      125.51      1.29 o 
   4   0   5       53.35       53.25      0.64 o 
   5   0   5        6.59        7.66      0.14 o 
   6   0   5       17.75       18.64      0.29 o 
   7   0   5        0.62        0.79      0.06 o 
   8   0   5       11.59       11.22      0.20 o 
   9   0   5       27.57       27.02      0.52 o 
  10   0   5        0.34        0.27      0.10 o 
  11   0   5        0.26        0.30      0.18 o 
  -9   1   5        0.08        0.07      0.07 o 
  -8   1   5        1.08        0.95      0.08 o 
  -7   1   5        2.97        3.08      0.14 o 
  -6   1   5       17.11       17.29      0.30 o 
  -5   1   5        6.25        6.59      0.12 o 
  -4   1   5       86.18       85.82      1.05 o 
  -3   1   5        0.03        0.11      0.03 o 
  -2   1   5      249.04      257.96      2.72 o 
  -1   1   5       25.74       22.41      0.23 o 
   0   1   5      137.19      130.33      1.33 o 
   1   1   5       73.13       84.37      0.96 o 
   2   1   5      129.95      162.38      1.67 o 
   3   1   5        4.86        5.31      0.10 o 
   4   1   5        2.42        2.88      0.16 o 
   5   1   5        3.27        2.46      0.10 o 
   6   1   5       22.65       20.82      0.28 o 
   7   1   5       10.58       10.01      0.22 o 
   8   1   5       11.75       11.13      0.24 o 
   9   1   5        0.00       -0.03      0.07 o 
  10   1   5        0.33        0.38      0.13 o 
  11   1   5        1.74        1.80      0.22 o 
  -9   2   5        1.74        1.64      0.13 o 
  -8   2   5        0.40        0.37      0.07 o 
  -7   2   5        0.95        0.83      0.06 o 
  -6   2   5        0.10        0.03      0.05 o 
  -5   2   5        2.15        1.69      0.08 o 
  -4   2   5        0.38        0.31      0.03 o 
  -3   2   5        0.02        0.12      0.02 o 
  -2   2   5      148.28      149.45      1.58 o 
  -1   2   5       59.88       60.13      0.69 o 
   0   2   5      166.28      196.71      2.20 o 
   1   2   5       76.53       69.78      0.79 o 
   2   2   5       16.10       17.27      0.18 o 
   3   2   5       86.26       78.22      0.84 o 
   4   2   5       33.80       38.74      0.43 o 
   5   2   5        2.36        3.14      0.07 o 
   6   2   5        0.19        0.34      0.04 o 
   7   2   5        1.20        1.33      0.07 o 
   8   2   5       14.51       15.00      0.26 o 
   9   2   5        0.62        0.85      0.07 o 
  10   2   5        1.49        1.80      0.11 o 
  11   2   5        0.17        0.06      0.16 o 
  -9   3   5        3.08        3.14      0.15 o 
  -8   3   5        0.01       -0.07      0.07 o 
  -7   3   5        0.11        0.15      0.07 o 
  -6   3   5       24.85       23.53      0.36 o 
  -5   3   5       17.43       16.69      0.27 o 
  -4   3   5       58.63       52.55      0.73 o 
  -3   3   5       17.50       18.27      0.28 o 
  -2   3   5        3.43        2.96      0.08 o 
  -1   3   5        7.70       11.39      0.15 o 
   0   3   5       34.89       43.98      0.46 o 
   1   3   5      114.22      123.34      1.39 o 
   2   3   5      242.78      256.82      2.87 o 
   3   3   5       21.13       22.02      0.25 o 
   4   3   5      116.05      127.70      1.90 o 
   5   3   5        0.79        1.39      0.05 o 
   6   3   5        5.12        4.83      0.11 o 
   7   3   5        7.21        7.95      0.16 o 
   8   3   5       15.68       16.15      0.28 o 
   9   3   5        0.74        0.75      0.06 o 
  10   3   5        0.01       -0.10      0.10 o 
  11   3   5        0.45        0.55      0.18 o 
  -9   4   5        2.56        3.06      0.21 o 
  -8   4   5        6.61        6.75      0.21 o 
  -7   4   5        4.12        3.69      0.15 o 
  -6   4   5        1.37        1.04      0.08 o 
  -5   4   5        2.92        2.89      0.11 o 
  -4   4   5        2.09        2.44      0.09 o 
  -3   4   5       15.33       16.72      0.29 o 
  -2   4   5       37.80       35.82      0.73 o 
  -1   4   5       76.28       81.75      0.94 o 
   0   4   5      167.85      183.59      2.06 o 
   1   4   5       60.16       58.26      0.67 o 
   2   4   5        1.67        1.56      0.06 o 
   3   4   5       48.01       48.72      0.87 o 
   4   4   5       40.36       38.24      0.56 o 
   5   4   5       15.19       12.86      0.19 o 
   6   4   5        3.57        3.68      0.13 o 
   7   4   5        3.25        3.74      0.10 o 
   8   4   5        4.04        4.63      0.12 o 
   9   4   5        0.95        0.91      0.06 o 
  10   4   5        1.42        1.37      0.14 o 
  11   4   5        1.04        1.17      0.16 o 
  -8   5   5        6.87        6.98      0.22 o 
  -7   5   5        5.92        5.73      0.19 o 
  -6   5   5        0.46        0.40      0.07 o 
  -5   5   5        8.28        8.07      0.17 o 
  -4   5   5        6.76        6.52      0.17 o 
  -3   5   5        0.59        0.30      0.05 o 
  -2   5   5       10.74       15.50      0.36 o 
  -1   5   5        1.41        2.57      0.10 o 
   0   5   5      250.93      255.07      2.86 o 
   1   5   5        2.92        3.38      0.08 o 
   2   5   5      189.17      189.83      2.25 o 
   3   5   5       15.25       13.65      0.27 o 
   4   5   5      101.93       96.92      1.56 o 
   5   5   5       46.93       46.09      0.76 o 
   6   5   5        4.27        4.46      0.11 o 
   7   5   5        0.02        0.04      0.05 o 
   8   5   5        0.07        0.07      0.05 o 
   9   5   5        7.02        7.44      0.18 o 
  10   5   5       12.21       15.03      0.61 o 
  -8   6   5        1.31        1.29      0.13 o 
  -7   6   5        0.55        0.54      0.09 o 
  -6   6   5        8.67        8.61      0.23 o 
  -5   6   5       61.81       60.16      0.89 o 
  -4   6   5       13.35       12.84      0.24 o 
  -3   6   5        9.96        9.52      0.23 o 
  -2   6   5       10.32        9.06      0.26 o 
  -1   6   5        7.44        9.63      0.21 o 
   0   6   5        6.62        6.14      0.11 o 
   1   6   5       55.24       59.04      0.69 o 
   2   6   5       35.23       31.87      0.50 o 
   3   6   5       20.83       22.32      0.71 o 
   4   6   5      101.90       93.70      1.51 o 
   5   6   5        1.24        1.58      0.08 o 
   6   6   5        1.77        1.56      0.10 o 
   7   6   5        5.78        6.16      0.22 o 
   8   6   5        1.81        1.82      0.10 o 
   9   6   5       13.20       13.86      0.32 o 
  10   6   5        4.65        5.34      0.34 o 
  -8   7   5        1.58        1.50      0.18 o 
  -7   7   5        1.30        1.11      0.11 o 
  -6   7   5       19.57       19.51      0.35 o 
  -5   7   5       39.42       38.66      0.61 o 
  -4   7   5       14.96       15.09      0.28 o 
  -3   7   5        5.44        5.59      0.43 o 
  -2   7   5       39.30       38.68      0.69 o 
  -1   7   5        0.00        0.07      0.04 o 
   0   7   5      176.94      171.74      1.95 o 
   1   7   5       31.13       26.86      0.40 o 
   2   7   5       19.85       19.75      0.35 o 
   3   7   5       17.24       18.62      0.51 o 
   4   7   5        2.68        3.07      0.13 o 
   5   7   5        1.38        1.59      0.09 o 
   6   7   5        3.86        3.26      0.16 o 
   7   7   5        0.02        0.03      0.07 o 
   8   7   5        0.02        0.05      0.10 o 
   9   7   5        4.59        4.89      0.17 o 
  10   7   5        0.08        0.14      0.13 o 
  -7   8   5        0.86        1.03      0.11 o 
  -6   8   5        0.16        0.10      0.07 o 
  -5   8   5        0.70        0.56      0.08 o 
  -4   8   5        1.80        2.05      0.18 o 
  -3   8   5        1.41        1.59      0.11 o 
  -2   8   5        0.02        0.01      0.06 o 
  -1   8   5       13.73       13.11      0.29 o 
   0   8   5        5.85        6.23      0.14 o 
   1   8   5       13.49       13.06      0.28 o 
   2   8   5       38.59       35.10      0.64 o 
   3   8   5        9.30        8.38      0.21 o 
   4   8   5        0.27        0.02      0.06 o 
   5   8   5       33.97       32.31      0.57 o 
   6   8   5        1.48        1.13      0.12 o 
   7   8   5        0.06        0.03      0.09 o 
   8   8   5        0.89        0.84      0.10 o 
   9   8   5        0.43        0.59      0.10 o 
  -6   9   5        0.03       -0.05      0.07 o 
  -5   9   5        1.03        1.09      0.09 o 
  -4   9   5        0.06       -0.03      0.12 o 
  -3   9   5        2.49        2.69      0.14 o 
  -2   9   5        0.04        0.24      0.08 o 
  -1   9   5        5.43        5.95      0.30 o 
   0   9   5        0.00       -0.02      0.06 o 
   1   9   5       11.37       11.18      0.26 o 
   2   9   5        6.23        4.92      0.17 o 
   3   9   5        0.81        0.75      0.08 o 
   4   9   5       34.00       31.63      0.57 o 
   5   9   5        8.04        7.02      0.18 o 
   6   9   5        0.01       -0.06      0.09 o 
   7   9   5        0.37        0.12      0.10 o 
   8   9   5        3.48        3.74      0.29 o 
  -5  10   5        2.17        2.27      0.13 o 
  -4  10   5        0.85        0.88      0.16 o 
  -3  10   5        0.12        0.00      0.09 o 
  -2  10   5        0.27        0.22      0.15 o 
  -1  10   5        2.96        2.88      0.24 o 
   0  10   5        4.36        3.82      0.24 o 
   1  10   5        0.05        0.00      0.07 o 
   2  10   5        0.05        0.01      0.08 o 
   3  10   5        6.55        6.03      0.18 o 
   4  10   5        0.79        0.77      0.08 o 
   5  10   5        2.14        1.93      0.11 o 
   6  10   5        0.04       -0.10      0.10 o 
   7  10   5        1.22        1.37      0.15 o 
  -4  11   5        0.14        0.07      0.10 o 
  -3  11   5        0.00       -0.06      0.15 o 
  -2  11   5        6.10        6.51      0.36 o 
  -1  11   5        5.46        5.12      0.31 o 
   0  11   5        2.55        1.84      0.21 o 
   1  11   5        1.17        1.19      0.11 o 
   2  11   5        6.60        6.43      0.21 o 
   3  11   5        2.55        2.21      0.28 o 
   4  11   5        0.04       -0.08      0.08 o 
   5  11   5        3.18        3.03      0.31 o 
   6  11   5        0.09       -0.10      0.10 o 
  -2  12   5        1.12        1.23      0.21 o 
  -1  12   5        1.74        1.70      0.22 o 
   0  12   5        3.92        4.04      0.30 o 
   1  12   5        6.33        6.86      0.36 o 
   2  12   5        0.71        0.72      0.11 o 
   3  12   5        0.00       -0.04      0.09 o 
   4  12   5        0.61        0.74      0.09 o 
  -1  -9   6        0.00       -0.13      0.13 o 
   0  -9   6        0.19        0.07      0.15 o 
   1  -9   6        0.66        0.68      0.16 o 
   2  -9   6        2.15        1.96      0.19 o 
   3  -9   6        0.38        0.79      0.16 o 
   4  -9   6        2.77        3.12      0.25 o 
  -3  -8   6        0.13        0.11      0.08 o 
  -2  -8   6        3.03        3.34      0.16 o 
  -1  -8   6        0.49        0.19      0.08 o 
   0  -8   6        3.05        2.49      0.14 o 
   1  -8   6        7.10        7.84      0.33 o 
   2  -8   6        1.26        1.40      0.16 o 
   3  -8   6        0.98        0.86      0.11 o 
   4  -8   6        0.29        0.31      0.10 o 
   5  -8   6        1.69        1.34      0.19 o 
   6  -8   6        3.37        3.68      0.22 o 
  -5  -7   6        1.81        1.52      0.15 o 
  -4  -7   6        0.12        0.20      0.13 o 
  -3  -7   6        8.88        8.19      0.21 o 
  -2  -7   6        9.46        9.52      0.26 o 
  -1  -7   6        4.21        5.26      0.17 o 
   0  -7   6        0.37        0.23      0.07 o 
   1  -7   6       17.11       18.96      0.55 o 
   2  -7   6        0.22        0.37      0.09 o 
   3  -7   6       11.86       13.68      0.38 o 
   4  -7   6        4.19        5.07      0.17 o 
   5  -7   6        3.10        2.92      0.36 o 
   6  -7   6        0.08        0.03      0.09 o 
   7  -7   6        2.75        2.55      0.16 o 
  -6  -6   6        0.35        0.30      0.09 o 
  -5  -6   6        0.59        0.80      0.12 o 
  -4  -6   6        0.46        0.57      0.08 o 
  -3  -6   6        8.30        9.56      0.22 o 
  -2  -6   6        8.98        9.64      0.22 o 
  -1  -6   6        4.78        5.63      0.16 o 
   0  -6   6       28.28       29.15      0.53 o 
   1  -6   6       10.21        8.99      0.25 o 
   2  -6   6        0.70        0.84      0.28 o 
   3  -6   6        5.86        5.20      0.26 o 
   4  -6   6       11.45       10.88      0.22 o 
   5  -6   6        1.44        1.83      0.12 o 
   6  -6   6        6.00        5.69      0.20 o 
   7  -6   6        1.29        1.33      0.12 o 
   8  -6   6        0.01       -0.07      0.07 o 
  -6  -5   6        0.14        0.10      0.08 o 
  -5  -5   6        5.86        5.20      0.22 o 
  -4  -5   6        0.17        0.19      0.06 o 
  -3  -5   6        3.82        2.79      0.12 o 
  -2  -5   6        0.32        0.49      0.06 o 
  -1  -5   6        2.18        2.98      0.11 o 
   0  -5   6        0.88        1.02      0.08 o 
   1  -5   6        7.45        8.99      0.21 o 
   2  -5   6        0.12        0.04      0.05 o 
   3  -5   6        0.05       -0.05      0.05 o 
   4  -5   6       15.19       15.49      0.27 o 
   5  -5   6       11.94       13.55      0.40 o 
   6  -5   6        1.30        1.35      0.10 o 
   7  -5   6        0.31        0.55      0.10 o 
   8  -5   6        0.01       -0.06      0.06 o 
   9  -5   6        0.26        0.20      0.11 o 
  -7  -4   6        0.96        1.19      0.24 o 
  -6  -4   6        0.73        0.64      0.09 o 
  -5  -4   6        0.26        0.01      0.09 o 
  -4  -4   6        4.12        4.05      0.13 o 
  -3  -4   6       12.94       14.89      0.33 o 
  -2  -4   6       26.26       24.36      0.44 o 
  -1  -4   6        9.21        6.68      0.16 o 
   0  -4   6        7.55        7.35      0.18 o 
   1  -4   6        3.20        3.82      0.10 o 
   2  -4   6        3.43        2.69      0.08 o 
   3  -4   6       37.24       43.18      0.63 o 
   4  -4   6       14.75       15.79      0.27 o 
   5  -4   6        6.01        5.58      0.17 o 
   6  -4   6        3.13        2.94      0.13 o 
   7  -4   6        4.03        3.67      0.17 o 
   8  -4   6        0.07        0.08      0.08 o 
   9  -4   6        6.42        6.18      0.30 o 
  -7  -3   6        1.46        1.08      0.13 o 
  -6  -3   6        8.90       10.30      0.38 o 
  -5  -3   6       13.34       14.26      0.32 o 
  -4  -3   6       60.00       59.61      1.47 o 
  -3  -3   6       17.15       15.89      0.47 o 
  -2  -3   6        6.09        5.66      0.25 o 
  -1  -3   6        0.30       -0.06      0.06 o 
   0  -3   6        7.11        6.05      0.15 o 
   1  -3   6       37.12       31.68      0.64 o 
   2  -3   6       51.21       49.36      0.60 o 
   3  -3   6       29.23       29.38      0.43 o 
   4  -3   6        1.48        1.85      0.08 o 
   5  -3   6       50.03       51.03      0.92 o 
   6  -3   6        2.26        2.06      0.11 o 
   7  -3   6        1.89        1.77      0.08 o 
   8  -3   6        0.89        0.79      0.15 o 
   9  -3   6        0.81        0.70      0.12 o 
  10  -3   6        5.20        5.49      0.20 o 
  -8  -2   6        0.99        0.94      0.08 o 
  -7  -2   6        0.72        0.91      0.08 o 
  -6  -2   6        1.52        1.24      0.10 o 
  -5  -2   6       16.90       15.12      0.27 o 
  -4  -2   6       13.24       15.64      0.23 o 
  -3  -2   6        5.88        4.67      0.11 o 
  -2  -2   6        6.34        4.63      0.10 o 
  -1  -2   6        5.95        4.97      0.10 o 
   0  -2   6        2.66        3.61      0.08 o 
   1  -2   6      299.87      303.80      3.91 o 
   2  -2   6      188.79      181.28      2.10 o 
   3  -2   6        1.79        1.23      0.07 o 
   4  -2   6        2.08        1.76      0.07 o 
   5  -2   6        8.31        8.18      0.26 o 
   6  -2   6        0.02        0.07      0.04 o 
   7  -2   6        1.50        1.54      0.08 o 
   8  -2   6        1.98        2.03      0.11 o 
   9  -2   6        0.40        0.42      0.08 o 
  10  -2   6        2.07        1.99      0.13 o 
  -8  -1   6        2.70        3.58      0.14 o 
  -7  -1   6        0.90        1.02      0.08 o 
  -6  -1   6        3.95        3.50      0.12 o 
  -5  -1   6        0.62        0.52      0.04 o 
  -4  -1   6        1.30        1.15      0.05 o 
  -3  -1   6       12.52       11.45      0.17 o 
  -2  -1   6       32.18       33.64      0.47 o 
  -1  -1   6        2.70        2.49      0.08 o 
   0  -1   6       29.68       24.36      0.30 o 
   1  -1   6        0.50        0.36      0.03 o 
   2  -1   6       21.14       19.35      0.25 o 
   3  -1   6      121.69      128.72      1.50 o 
   4  -1   6       55.86       56.15      0.67 o 
   5  -1   6        0.01       -0.04      0.04 o 
   6  -1   6       21.39       21.19      0.33 o 
   7  -1   6        2.45        2.46      0.08 o 
   8  -1   6        0.04       -0.01      0.07 o 
   9  -1   6        0.39        0.22      0.11 o 
  10  -1   6        0.01        0.02      0.10 o 
  11  -1   6        0.23        0.22      0.08 o 
  -8   0   6        0.74        0.76      0.08 o 
  -7   0   6        0.02        0.03      0.06 o 
  -6   0   6       13.08       14.10      0.26 o 
  -5   0   6        0.02        0.02      0.04 o 
  -4   0   6        0.00       -0.03      0.03 o 
  -3   0   6        5.06        4.07      0.12 o 
  -2   0   6       47.57       45.55      0.50 o 
  -1   0   6       24.26       24.21      0.30 o 
   0   0   6       92.72       94.73      0.97 o 
   1   0   6       10.56       13.73      0.16 o 
   2   0   6       12.15       11.84      0.14 o 
   3   0   6       56.36       62.22      0.65 o 
   4   0   6       19.91       20.58      0.26 o 
   5   0   6       56.33       52.94      0.74 o 
   6   0   6        3.74        3.85      0.10 o 
   7   0   6       18.75       17.06      0.26 o 
   8   0   6        0.10        0.06      0.06 o 
   9   0   6        0.56        0.34      0.19 o 
  10   0   6        0.30        0.22      0.07 o 
  11   0   6        3.78        4.43      0.24 o 
  -8   1   6        8.21        8.19      0.29 o 
  -7   1   6        1.57        1.72      0.10 o 
  -6   1   6        0.18        0.23      0.05 o 
  -5   1   6        6.38        6.62      0.18 o 
  -4   1   6       39.45       40.43      0.52 o 
  -3   1   6       17.45       17.94      0.25 o 
  -2   1   6       14.11       15.40      0.27 o 
  -1   1   6        2.21        2.35      0.05 o 
   0   1   6       70.31       72.15      0.75 o 
   1   1   6       37.17       37.87      0.44 o 
   2   1   6       44.22       50.50      0.53 o 
   3   1   6       40.06       35.65      0.43 o 
   4   1   6        2.79        2.32      0.06 o 
   5   1   6       12.03       10.12      0.17 o 
   6   1   6        1.37        1.36      0.18 o 
   7   1   6        1.73        1.62      0.09 o 
   8   1   6        3.41        3.10      0.18 o 
   9   1   6        1.85        1.81      0.10 o 
  10   1   6        0.06        0.00      0.06 o 
  11   1   6        0.40        0.44      0.12 o 
  -8   2   6       15.66       16.35      0.36 o 
  -7   2   6        3.69        3.29      0.14 o 
  -6   2   6        2.26        2.20      0.10 o 
  -5   2   6        8.44        7.44      0.13 o 
  -4   2   6        0.43        0.39      0.08 o 
  -3   2   6       69.57       63.71      0.79 o 
  -2   2   6       41.61       43.66      0.49 o 
  -1   2   6       41.54       48.80      0.53 o 
   0   2   6        4.17        3.89      0.08 o 
   1   2   6       14.11       18.15      0.23 o 
   2   2   6       21.08       23.36      0.26 o 
   3   2   6       56.05       53.86      0.64 o 
   4   2   6       68.11       68.52      0.98 o 
   5   2   6       28.78       30.89      0.40 o 
   6   2   6        0.12        0.44      0.03 o 
   7   2   6        0.14        0.11      0.04 o 
   8   2   6        5.49        4.84      0.14 o 
   9   2   6        3.94        4.31      0.17 o 
  10   2   6        5.44        5.46      0.16 o 
  11   2   6        2.89        2.99      0.28 o 
  -8   3   6        0.07        0.00      0.08 o 
  -7   3   6        2.47        2.13      0.12 o 
  -6   3   6       10.73       10.55      0.29 o 
  -5   3   6        4.93        4.83      0.12 o 
  -4   3   6        9.23        9.87      0.18 o 
  -3   3   6       76.23       73.83      0.91 o 
  -2   3   6        0.24        0.07      0.03 o 
  -1   3   6        1.11        0.92      0.07 o 
   0   3   6        6.29        8.07      0.12 o 
   1   3   6       28.11       32.81      0.35 o 
   2   3   6      204.90      205.64      2.30 o 
   3   3   6       72.75       71.53      0.85 o 
   4   3   6        3.56        4.61      0.12 o 
   5   3   6       25.03       22.70      0.30 o 
   6   3   6       12.72       11.11      0.16 o 
   7   3   6       38.70       40.73      0.63 o 
   8   3   6        3.94        4.06      0.11 o 
   9   3   6        7.21        7.34      0.17 o 
  10   3   6        2.01        1.76      0.10 o 
  11   3   6        4.17        4.83      0.33 o 
  -8   4   6        2.63        2.56      0.15 o 
  -7   4   6        0.41        0.36      0.08 o 
  -6   4   6        0.60        0.55      0.08 o 
  -5   4   6        0.07        0.01      0.05 o 
  -4   4   6       57.25       55.79      0.68 o 
  -3   4   6        2.83        3.21      0.07 o 
  -2   4   6       62.28       53.94      0.64 o 
  -1   4   6        1.58        1.28      0.07 o 
   0   4   6       14.56       12.43      0.27 o 
   1   4   6      295.60      308.20      3.45 o 
   2   4   6      548.26      559.29      9.40 o 
   3   4   6        3.17        3.17      0.09 o 
   4   4   6        4.96        6.09      0.25 o 
   5   4   6        0.31        0.15      0.03 o 
   6   4   6        0.00        0.05      0.03 o 
   7   4   6       20.29       21.79      0.36 o 
   8   4   6       11.45       12.80      0.24 o 
   9   4   6        4.03        4.35      0.13 o 
  10   4   6        0.32        0.31      0.06 o 
  11   4   6        4.59        5.12      0.33 o 
  -8   5   6       12.81       13.68      0.33 o 
  -7   5   6       17.17       17.06      0.38 o 
  -6   5   6        1.75        1.60      0.11 o 
  -5   5   6        0.16        0.13      0.06 o 
  -4   5   6        0.40        0.59      0.06 o 
  -3   5   6        0.26        0.09      0.04 o 
  -2   5   6        3.89        4.27      0.14 o 
  -1   5   6        0.05        0.49      0.05 o 
   0   5   6       18.99       15.44      0.21 o 
   1   5   6       53.03       53.62      0.63 o 
   2   5   6       46.43       44.90      0.62 o 
   3   5   6       11.72       10.49      0.20 o 
   4   5   6       32.06       29.16      0.59 o 
   5   5   6        2.73        2.71      0.17 o 
   6   5   6       17.27       17.45      0.24 o 
   7   5   6       65.52       67.08      1.18 o 
   8   5   6        1.73        1.82      0.10 o 
   9   5   6        0.37        0.27      0.06 o 
  10   5   6        0.36        0.39      0.22 o 
  -8   6   6        3.31        3.55      0.24 o 
  -7   6   6        0.94        0.90      0.11 o 
  -6   6   6       20.67       20.72      0.44 o 
  -5   6   6        5.36        5.45      0.26 o 
  -4   6   6       21.44       20.03      0.65 o 
  -3   6   6        1.03        0.59      0.07 o 
  -2   6   6       16.48       12.09      0.25 o 
  -1   6   6       17.57       14.71      0.21 o 
   0   6   6       28.83       26.49      0.34 o 
   1   6   6        0.12        0.06      0.03 o 
   2   6   6        0.12        0.18      0.04 o 
   3   6   6        8.16        7.54      0.21 o 
   4   6   6       30.34       28.53      0.50 o 
   5   6   6       11.41       10.08      0.21 o 
   6   6   6       19.72       18.35      0.29 o 
   7   6   6        0.00        0.01      0.06 o 
   8   6   6        0.23        0.13      0.06 o 
   9   6   6        5.28        5.50      0.18 o 
  10   6   6        0.40        0.46      0.09 o 
  -7   7   6        0.00        0.06      0.09 o 
  -6   7   6        0.41        0.28      0.09 o 
  -5   7   6        0.09        0.25      0.10 o 
  -4   7   6       22.60       23.05      0.39 o 
  -3   7   6       12.56       11.59      0.45 o 
  -2   7   6       21.75       24.06      0.38 o 
  -1   7   6        3.89        3.16      0.11 o 
   0   7   6       14.18       14.22      0.21 o 
   1   7   6        1.46        1.77      0.09 o 
   2   7   6        7.82        6.75      0.14 o 
   3   7   6        0.41        0.21      0.05 o 
   4   7   6        0.01       -0.05      0.05 o 
   5   7   6        2.66        2.39      0.10 o 
   6   7   6        9.30        9.33      0.20 o 
   7   7   6        1.11        1.11      0.09 o 
   8   7   6        0.14        0.27      0.14 o 
   9   7   6        0.03        0.12      0.08 o 
  10   7   6        0.02        0.13      0.09 o 
  -7   8   6        3.75        4.27      0.27 o 
  -6   8   6        3.09        3.39      0.17 o 
  -5   8   6        4.66        4.24      0.18 o 
  -4   8   6        0.32        0.11      0.06 o 
  -3   8   6        1.02        0.98      0.12 o 
  -2   8   6        1.67        1.55      0.12 o 
  -1   8   6        4.41        4.63      0.39 o 
   0   8   6       29.46       30.42      0.46 o 
   1   8   6        3.95        3.87      0.12 o 
   2   8   6       33.87       33.84      0.61 o 
   3   8   6        0.15        0.02      0.14 o 
   4   8   6        3.09        2.99      0.12 o 
   5   8   6        1.63        1.13      0.08 o 
   6   8   6        7.23        7.19      0.17 o 
   7   8   6        0.52        0.54      0.10 o 
   8   8   6        0.40        0.46      0.09 o 
   9   8   6        0.19        0.18      0.10 o 
  -6   9   6        0.24        0.23      0.10 o 
  -5   9   6        0.96        0.82      0.09 o 
  -4   9   6        4.61        4.46      0.15 o 
  -3   9   6        2.05        2.63      0.15 o 
  -2   9   6       14.95       15.46      0.35 o 
  -1   9   6        0.42        0.70      0.15 o 
   0   9   6        0.08        0.24      0.08 o 
   1   9   6        2.45        2.74      0.13 o 
   2   9   6       15.06       14.52      0.31 o 
   3   9   6        6.03        4.97      0.16 o 
   4   9   6        2.17        2.00      0.12 o 
   5   9   6        0.41        0.57      0.10 o 
   6   9   6        0.77        0.64      0.07 o 
   7   9   6        0.81        0.68      0.12 o 
   8   9   6        1.65        1.44      0.15 o 
  -5  10   6        0.39        0.12      0.12 o 
  -4  10   6        0.58        0.64      0.09 o 
  -3  10   6        0.71        0.45      0.13 o 
  -2  10   6       16.86       17.59      0.58 o 
  -1  10   6        1.95        1.78      0.19 o 
   0  10   6       15.05       15.64      0.52 o 
   1  10   6        5.94        5.31      0.18 o 
   2  10   6       22.36       21.54      0.52 o 
   3  10   6       13.20       12.91      0.30 o 
   4  10   6        0.22        0.33      0.08 o 
   5  10   6        0.04        0.16      0.08 o 
   6  10   6        0.05       -0.07      0.10 o 
   7  10   6        3.92        4.12      0.22 o 
  -4  11   6        0.49        0.43      0.10 o 
  -3  11   6        0.11        0.27      0.16 o 
  -2  11   6        1.70        1.89      0.22 o 
  -1  11   6        5.27        5.74      0.33 o 
   0  11   6        6.76        6.31      0.34 o 
   1  11   6        2.36        2.78      0.25 o 
   2  11   6       22.25       22.48      0.57 o 
   3  11   6        0.16        0.07      0.09 o 
   4  11   6        0.21        0.12      0.08 o 
   5  11   6        0.94        0.97      0.10 o 
   6  11   6        0.75        0.70      0.15 o 
  -1  12   6        7.29        7.51      0.39 o 
   0  12   6        4.05        4.22      0.30 o 
   1  12   6        2.10        1.90      0.22 o 
   2  12   6        0.00        0.03      0.15 o 
   3  12   6        0.18        0.27      0.13 o 
   4  12   6        1.16        1.33      0.12 o 
  -2  -8   7        4.21        4.02      0.31 o 
  -1  -8   7        9.41       10.75      0.27 o 
   0  -8   7        0.01       -0.15      0.15 o 
   1  -8   7        1.39        1.20      0.18 o 
   2  -8   7        2.32        2.86      0.24 o 
   3  -8   7        2.75        3.08      0.25 o 
   4  -8   7        0.24        0.00      0.13 o 
  -3  -7   7        3.31        3.30      0.14 o 
  -2  -7   7        8.18        8.92      0.24 o 
  -1  -7   7        2.77        2.94      0.15 o 
   0  -7   7        0.33        0.01      0.08 o 
   1  -7   7        1.02        0.76      0.15 o 
   2  -7   7        4.24        3.99      0.25 o 
   3  -7   7        1.06        0.67      0.15 o 
   4  -7   7        3.23        3.22      0.17 o 
   5  -7   7        0.05        0.04      0.15 o 
   6  -7   7        0.23        0.22      0.10 o 
  -5  -6   7        2.19        2.42      0.18 o 
  -4  -6   7        1.88        2.38      0.19 o 
  -3  -6   7        0.26        0.35      0.10 o 
  -2  -6   7        0.04        0.01      0.07 o 
  -1  -6   7        0.15        0.01      0.07 o 
   0  -6   7        0.35        0.59      0.08 o 
   1  -6   7       12.95       13.35      0.43 o 
   2  -6   7       29.85       28.37      0.76 o 
   3  -6   7       12.34       12.34      0.42 o 
   4  -6   7        0.04       -0.01      0.06 o 
   5  -6   7        0.28        0.28      0.09 o 
   6  -6   7        0.34        0.34      0.10 o 
   7  -6   7        0.01        0.11      0.10 o 
   8  -6   7        3.55        4.03      0.16 o 
  -6  -5   7        0.09       -0.05      0.10 o 
  -5  -5   7        0.05       -0.09      0.10 o 
  -4  -5   7        1.64        2.09      0.15 o 
  -3  -5   7        0.11        0.07      0.06 o 
  -2  -5   7        0.02        0.01      0.07 o 
  -1  -5   7        0.68        0.56      0.07 o 
   0  -5   7       18.97       17.92      0.35 o 
   1  -5   7       29.44       32.21      0.58 o 
   2  -5   7        8.99       10.16      0.34 o 
   3  -5   7       16.36       16.94      0.29 o 
   4  -5   7        1.75        1.51      0.09 o 
   5  -5   7        1.39        1.20      0.13 o 
   6  -5   7        0.91        0.79      0.16 o 
   7  -5   7        8.45        7.84      0.19 o 
   8  -5   7        8.46        8.66      0.27 o 
  -6  -4   7        6.28        7.73      0.23 o 
  -5  -4   7        0.16       -0.01      0.10 o 
  -4  -4   7        0.11        0.05      0.07 o 
  -3  -4   7        0.02       -0.05      0.05 o 
  -2  -4   7        1.35        1.55      0.13 o 
  -1  -4   7        0.68        0.43      0.06 o 
   0  -4   7        2.90        1.62      0.10 o 
   1  -4   7       10.17        9.95      0.25 o 
   2  -4   7        5.52        4.43      0.11 o 
   3  -4   7       18.97       19.86      0.32 o 
   4  -4   7        8.31       10.03      0.20 o 
   5  -4   7       27.56       28.92      0.45 o 
   6  -4   7        5.97        5.57      0.32 o 
   7  -4   7        0.00       -0.06      0.06 o 
   8  -4   7        4.81        5.08      0.15 o 
   9  -4   7        4.25        4.15      0.20 o 
  -7  -3   7        3.86        3.91      0.18 o 
  -6  -3   7        0.16        0.38      0.09 o 
  -5  -3   7        0.25        0.26      0.07 o 
  -4  -3   7       13.46       15.43      0.30 o 
  -3  -3   7        2.05        1.74      0.13 o 
  -2  -3   7        6.90        5.23      0.15 o 
  -1  -3   7       20.63       21.96      0.40 o 
   0  -3   7        6.91        8.37      0.19 o 
   1  -3   7       10.36        9.25      0.24 o 
   2  -3   7        1.22        0.69      0.05 o 
   3  -3   7        9.09        9.26      0.17 o 
   4  -3   7       29.56       30.07      0.45 o 
   5  -3   7        8.48        9.05      0.22 o 
   6  -3   7        1.08        0.82      0.06 o 
   7  -3   7        0.02        0.04      0.05 o 
   8  -3   7        0.20        0.09      0.05 o 
   9  -3   7        0.64        0.50      0.10 o 
  10  -3   7        8.32        8.99      0.33 o 
  -7  -2   7        2.09        2.01      0.12 o 
  -6  -2   7        0.00       -0.04      0.06 o 
  -5  -2   7       18.78       18.00      0.42 o 
  -4  -2   7       18.73       18.48      0.35 o 
  -3  -2   7       10.87       11.74      0.24 o 
  -2  -2   7        2.39        2.99      0.11 o 
  -1  -2   7       54.40       56.57      0.88 o 
   0  -2   7        5.63        6.65      0.16 o 
   1  -2   7       62.44       66.64      0.89 o 
   2  -2   7       24.64       27.18      0.39 o 
   3  -2   7       23.78       22.12      0.34 o 
   4  -2   7        0.54        0.21      0.05 o 
   5  -2   7       16.32       15.46      0.26 o 
   6  -2   7        0.13       -0.01      0.05 o 
   7  -2   7        1.16        0.70      0.06 o 
   8  -2   7        0.02        0.00      0.07 o 
   9  -2   7        0.87        0.71      0.09 o 
  10  -2   7        1.33        1.18      0.10 o 
  -7  -1   7        1.19        1.33      0.12 o 
  -6  -1   7        1.43        1.69      0.10 o 
  -5  -1   7       12.01       13.89      0.22 o 
  -4  -1   7       21.55       23.94      0.33 o 
  -3  -1   7        0.83        1.21      0.08 o 
  -2  -1   7       60.32       63.46      0.83 o 
  -1  -1   7       42.94       41.01      0.89 o 
   0  -1   7       18.99       20.70      0.40 o 
   1  -1   7       31.91       29.98      0.36 o 
   2  -1   7       47.40       46.10      0.54 o 
   3  -1   7       28.71       28.22      0.36 o 
   4  -1   7       38.16       38.42      0.48 o 
   5  -1   7        7.61        7.57      0.15 o 
   6  -1   7        1.77        1.56      0.07 o 
   7  -1   7        1.51        1.51      0.08 o 
   8  -1   7        1.14        1.05      0.09 o 
   9  -1   7        0.81        0.76      0.09 o 
  10  -1   7        0.04       -0.08      0.08 o 
  -8   0   7        0.22        0.09      0.07 o 
  -7   0   7        5.68        5.63      0.18 o 
  -6   0   7        0.08        0.04      0.06 o 
  -5   0   7        6.90        6.32      0.12 o 
  -4   0   7        1.85        1.72      0.07 o 
  -3   0   7        2.92        3.70      0.09 o 
  -2   0   7        5.85        6.31      0.10 o 
  -1   0   7       11.55       13.81      0.17 o 
   0   0   7        0.02        0.05      0.03 o 
   1   0   7        0.16        0.08      0.03 o 
   2   0   7       12.67       13.61      0.18 o 
   3   0   7       40.32       39.46      0.48 o 
   4   0   7       26.70       25.43      0.33 o 
   5   0   7        5.49        5.25      0.11 o 
   6   0   7        4.84        4.25      0.11 o 
   7   0   7        0.19        0.21      0.16 o 
   8   0   7        2.00        1.78      0.11 o 
   9   0   7       11.46       11.79      0.28 o 
  10   0   7        0.12        0.08      0.07 o 
  11   0   7        3.41        3.58      0.18 o 
  -8   1   7        1.14        1.19      0.10 o 
  -7   1   7        0.15        0.19      0.07 o 
  -6   1   7        2.50        2.37      0.13 o 
  -5   1   7        3.26        3.60      0.10 o 
  -4   1   7       17.47       16.82      0.24 o 
  -3   1   7       22.96       21.96      0.30 o 
  -2   1   7       16.82       17.59      0.22 o 
  -1   1   7        4.11        4.06      0.08 o 
   0   1   7       24.75       25.10      0.28 o 
   1   1   7      129.43      134.47      1.46 o 
   2   1   7       53.56       52.26      0.56 o 
   3   1   7       12.28       11.95      0.17 o 
   4   1   7        5.85        5.36      0.10 o 
   5   1   7       26.52       27.19      0.40 o 
   6   1   7        0.73        0.62      0.07 o 
   7   1   7       14.11       14.93      0.24 o 
   8   1   7       24.82       24.44      0.63 o 
   9   1   7       18.07       18.09      0.40 o 
  10   1   7        0.12        0.19      0.07 o 
  11   1   7        0.78        0.66      0.08 o 
  -8   2   7        4.53        5.01      0.14 o 
  -7   2   7        5.92        6.51      0.20 o 
  -6   2   7       28.96       28.41      0.54 o 
  -5   2   7        8.11        7.86      0.14 o 
  -4   2   7        1.84        1.86      0.07 o 
  -3   2   7        0.06        0.02      0.03 o 
  -2   2   7       12.11       12.60      0.19 o 
  -1   2   7       52.73       52.87      0.63 o 
   0   2   7       13.83       12.41      0.17 o 
   1   2   7       46.46       43.47      0.51 o 
   2   2   7       18.99       18.21      0.25 o 
   3   2   7      136.91      129.43      1.51 o 
   4   2   7       15.11       11.82      0.24 o 
   5   2   7        7.43        8.71      0.16 o 
   6   2   7        2.96        2.05      0.07 o 
   7   2   7        0.56        0.27      0.05 o 
   8   2   7       18.25       18.69      0.38 o 
   9   2   7       22.06       23.96      0.47 o 
  10   2   7        0.31        0.14      0.07 o 
  11   2   7        0.19        0.10      0.07 o 
  -8   3   7        0.47        0.55      0.09 o 
  -7   3   7        7.51        7.42      0.22 o 
  -6   3   7        8.39        7.99      0.17 o 
  -5   3   7        1.44        1.10      0.06 o 
  -4   3   7        8.25        7.90      0.16 o 
  -3   3   7        6.15        5.62      0.13 o 
  -2   3   7        0.00       -0.04      0.04 o 
  -1   3   7      188.33      176.64      2.04 o 
   0   3   7      223.33      217.00      2.44 o 
   1   3   7       22.05       25.29      0.31 o 
   2   3   7        2.11        1.82      0.07 o 
   3   3   7       14.88       15.41      0.21 o 
   4   3   7        1.78        3.69      0.08 o 
   5   3   7        0.14        1.31      0.06 o 
   6   3   7        1.82        2.72      0.12 o 
   7   3   7        5.88        6.12      0.16 o 
   8   3   7        5.44        5.36      0.15 o 
   9   3   7        3.63        3.58      0.13 o 
  10   3   7        2.89        3.04      0.13 o 
  11   3   7        5.60        6.39      0.36 o 
  -8   4   7        0.99        1.12      0.11 o 
  -7   4   7        0.00       -0.08      0.08 o 
  -6   4   7        0.07        0.05      0.07 o 
  -5   4   7        2.57        2.86      0.08 o 
  -4   4   7       14.66       13.85      0.21 o 
  -3   4   7        1.45        1.39      0.06 o 
  -2   4   7       24.04       26.03      0.33 o 
  -1   4   7        2.93        2.61      0.08 o 
   0   4   7       27.74       32.52      0.35 o 
   1   4   7      146.71      145.99      1.65 o 
   2   4   7      126.99      133.73      1.51 o 
   3   4   7        0.06        0.01      0.03 o 
   4   4   7       22.96       23.94      0.60 o 
   5   4   7        6.35        7.43      0.14 o 
   6   4   7        2.85        3.76      0.13 o 
   7   4   7        1.56        1.76      0.19 o 
   8   4   7        1.30        1.29      0.09 o 
   9   4   7        0.47        0.36      0.07 o 
  10   4   7        0.04       -0.03      0.07 o 
  -7   5   7        1.16        1.11      0.11 o 
  -6   5   7        0.94        0.90      0.10 o 
  -5   5   7        1.92        1.93      0.12 o 
  -4   5   7       21.03       21.59      0.35 o 
  -3   5   7        0.82        0.42      0.05 o 
  -2   5   7       26.05       25.87      0.40 o 
  -1   5   7       18.85       20.31      0.32 o 
   0   5   7        7.99        8.19      0.17 o 
   1   5   7       63.74       64.05      0.75 o 
   2   5   7       14.62       14.16      0.23 o 
   3   5   7       77.11       74.81      1.00 o 
   4   5   7       15.30       16.11      0.30 o 
   5   5   7       29.21       26.80      0.54 o 
   6   5   7        0.67        0.56      0.06 o 
   7   5   7        3.35        3.86      0.13 o 
   8   5   7        1.15        1.16      0.10 o 
   9   5   7        7.24        7.59      0.21 o 
  10   5   7        0.12        0.08      0.07 o 
  -7   6   7        1.33        1.45      0.13 o 
  -6   6   7       10.07        9.51      0.26 o 
  -5   6   7        1.96        1.97      0.13 o 
  -4   6   7        5.09        4.75      0.17 o 
  -3   6   7        0.02       -0.04      0.04 o 
  -2   6   7        6.21        7.16      0.16 o 
  -1   6   7       18.79       17.68      0.29 o 
   0   6   7       14.47       14.38      0.21 o 
   1   6   7       33.01       34.24      0.51 o 
   2   6   7        2.40        2.42      0.09 o 
   3   6   7        5.74        6.11      0.13 o 
   4   6   7        8.89        8.03      0.19 o 
   5   6   7        2.77        2.71      0.11 o 
   6   6   7       17.69       16.45      0.31 o 
   7   6   7        1.05        1.23      0.12 o 
   8   6   7        0.02        0.04      0.07 o 
   9   6   7        0.88        1.01      0.10 o 
  10   6   7        0.00       -0.03      0.09 o 
  -7   7   7        1.80        1.73      0.13 o 
  -6   7   7        0.04       -0.01      0.10 o 
  -5   7   7        7.58        7.30      0.23 o 
  -4   7   7        3.55        3.42      0.15 o 
  -3   7   7        6.62        6.48      0.17 o 
  -2   7   7        0.62        0.63      0.07 o 
  -1   7   7        3.51        2.76      0.11 o 
   0   7   7       13.22       14.73      0.24 o 
   1   7   7        6.32        6.67      0.15 o 
   2   7   7       33.89       34.23      0.50 o 
   3   7   7        8.07        8.43      0.18 o 
   4   7   7        0.08        0.05      0.06 o 
   5   7   7        0.32        0.15      0.06 o 
   6   7   7        5.96        5.75      0.15 o 
   7   7   7        1.51        1.40      0.13 o 
   8   7   7        3.44        3.45      0.18 o 
   9   7   7        5.50        5.99      0.24 o 
  10   7   7        0.34        0.43      0.10 o 
  -6   8   7        0.70        0.70      0.12 o 
  -5   8   7        4.54        4.35      0.20 o 
  -4   8   7        0.47        0.45      0.12 o 
  -3   8   7        0.71        0.69      0.10 o 
  -2   8   7        1.13        1.01      0.09 o 
  -1   8   7        5.62        5.71      0.16 o 
   0   8   7       34.89       37.04      0.80 o 
   1   8   7       14.93       14.84      0.27 o 
   2   8   7        2.78        2.09      0.15 o 
   3   8   7       10.68       10.35      0.34 o 
   4   8   7       12.91       11.49      0.26 o 
   5   8   7       23.50       22.69      0.43 o 
   6   8   7        5.25        4.83      0.14 o 
   7   8   7        5.34        5.43      0.24 o 
   8   8   7        2.23        1.92      0.16 o 
   9   8   7        4.62        5.01      0.22 o 
  -5   9   7        0.76        0.62      0.10 o 
  -4   9   7        4.96        4.92      0.19 o 
  -3   9   7        0.04        0.00      0.10 o 
  -2   9   7        2.09        2.45      0.16 o 
  -1   9   7       37.68       37.25      1.00 o 
   0   9   7       82.60       77.80      1.89 o 
   1   9   7        4.79        4.55      0.17 o 
   2   9   7        0.07       -0.07      0.07 o 
   3   9   7        0.21        0.13      0.07 o 
   4   9   7        0.10        0.06      0.07 o 
   5   9   7        8.48        8.21      0.21 o 
   6   9   7        4.67        5.15      0.16 o 
   7   9   7        4.70        4.97      0.24 o 
   8   9   7        0.02        0.01      0.10 o 
  -5  10   7        0.40        0.46      0.15 o 
  -4  10   7        0.17        0.29      0.10 o 
  -3  10   7        0.03       -0.10      0.10 o 
  -2  10   7        1.49        1.53      0.21 o 
  -1  10   7        8.05        8.54      0.37 o 
   0  10   7        9.54        9.61      0.40 o 
   1  10   7        6.41        6.18      0.36 o 
   2  10   7       11.95       10.94      0.39 o 
   3  10   7        0.06       -0.08      0.08 o 
   4  10   7        4.45        4.60      0.17 o 
   5  10   7       23.48       23.31      0.46 o 
   6  10   7        2.71        2.59      0.19 o 
   7  10   7        0.86        0.74      0.13 o 
  -2  11   7        2.07        1.89      0.22 o 
  -1  11   7        0.22       -0.13      0.16 o 
   0  11   7        0.25        0.28      0.16 o 
   1  11   7        2.24        2.53      0.24 o 
   2  11   7        6.74        7.29      0.57 o 
   3  11   7        4.07        3.81      0.35 o 
   4  11   7        7.20        6.92      0.22 o 
   5  11   7        0.04        0.01      0.10 o 
   6  11   7        0.00        0.04      0.12 o 
  -1  12   7        0.82        0.64      0.19 o 
   0  12   7        2.20        1.90      0.22 o 
   1  12   7        0.00       -0.15      0.16 o 
   2  12   7        0.06        0.01      0.15 o 
   3  12   7        0.02        0.10      0.09 o 
   4  12   7        1.13        1.42      0.12 o 
   1  -8   8        0.03        0.03      0.15 o 
   2  -8   8        0.63        0.51      0.16 o 
  -2  -7   8        3.23        3.14      0.15 o 
  -1  -7   8       14.39       16.45      0.50 o 
   0  -7   8       13.90       14.47      0.49 o 
   1  -7   8        1.07        0.57      0.16 o 
   2  -7   8        0.09       -0.01      0.15 o 
   3  -7   8        0.04       -0.13      0.13 o 
   4  -7   8        1.71        1.68      0.19 o 
  -4  -6   8        0.20        0.07      0.10 o 
  -3  -6   8        3.12        3.56      0.19 o 
  -2  -6   8       21.12       21.60      0.70 o 
  -1  -6   8        9.75        9.03      0.30 o 
   0  -6   8        3.41        3.63      0.16 o 
   1  -6   8        3.40        4.15      0.25 o 
   2  -6   8        0.91        0.79      0.15 o 
   3  -6   8        0.89        0.62      0.15 o 
   4  -6   8        2.58        2.19      0.22 o 
   5  -6   8        1.73        2.20      0.18 o 
   6  -6   8        0.21        0.18      0.10 o 
   7  -6   8        0.79        0.49      0.13 o 
  -5  -5   8        0.01       -0.01      0.10 o 
  -4  -5   8        1.41        1.24      0.09 o 
  -3  -5   8        5.11        4.44      0.16 o 
  -2  -5   8        0.14        0.02      0.07 o 
  -1  -5   8        1.60        1.21      0.09 o 
   0  -5   8        0.46        0.32      0.08 o 
   1  -5   8        1.72        1.36      0.12 o 
   2  -5   8       33.72       36.94      0.95 o 
   3  -5   8       57.41       63.51      1.55 o 
   4  -5   8        3.66        4.19      0.21 o 
   5  -5   8        0.74        1.07      0.08 o 
   6  -5   8        0.05       -0.01      0.08 o 
   7  -5   8        0.65        0.57      0.08 o 
   8  -5   8        3.81        4.08      0.14 o 
  -5  -4   8        0.22        0.28      0.10 o 
  -4  -4   8        0.08       -0.07      0.07 o 
  -3  -4   8        0.43        0.65      0.15 o 
  -2  -4   8        0.04       -0.04      0.06 o 
  -1  -4   8        5.21        6.02      0.17 o 
   0  -4   8        3.85        3.53      0.13 o 
   1  -4   8       11.11       12.94      0.27 o 
   2  -4   8       53.29       52.94      1.29 o 
   3  -4   8       10.34        9.65      0.23 o 
   4  -4   8        0.03        0.04      0.07 o 
   5  -4   8        0.66        0.39      0.07 o 
   6  -4   8        3.08        2.77      0.13 o 
   7  -4   8        3.92        3.17      0.13 o 
   8  -4   8       14.54       14.54      0.27 o 
   9  -4   8        3.06        3.26      0.16 o 
  -6  -3   8        3.40        3.63      0.21 o 
  -5  -3   8        3.79        3.61      0.21 o 
  -4  -3   8        4.47        3.47      0.14 o 
  -3  -3   8       22.07       20.25      0.49 o 
  -2  -3   8        0.05       -0.05      0.05 o 
  -1  -3   8        3.63        2.92      0.10 o 
   0  -3   8        6.25        6.84      0.29 o 
   1  -3   8       13.10       15.35      0.30 o 
   2  -3   8        0.94        1.25      0.08 o 
   3  -3   8       10.72       12.08      0.31 o 
   4  -3   8        1.13        1.22      0.07 o 
   5  -3   8        0.63        0.64      0.05 o 
   6  -3   8        0.34        0.32      0.06 o 
   7  -3   8        4.44        4.91      0.14 o 
   8  -3   8        0.23        0.11      0.10 o 
   9  -3   8        0.04       -0.07      0.09 o 
  -6  -2   8        0.32        0.28      0.10 o 
  -5  -2   8        1.01        0.77      0.12 o 
  -4  -2   8       12.25       13.44      0.28 o 
  -3  -2   8        3.50        4.08      0.13 o 
  -2  -2   8        0.50        0.20      0.08 o 
  -1  -2   8        0.91        1.40      0.07 o 
   0  -2   8       32.70       30.08      0.45 o 
   1  -2   8        0.94        0.87      0.08 o 
   2  -2   8       25.48       23.13      0.30 o 
   3  -2   8        0.56        0.73      0.05 o 
   4  -2   8        0.69        0.98      0.05 o 
   5  -2   8        1.49        1.87      0.11 o 
   6  -2   8        0.46        0.39      0.06 o 
   7  -2   8        0.00        0.02      0.05 o 
   8  -2   8        0.95        0.80      0.07 o 
   9  -2   8        1.93        1.84      0.13 o 
  10  -2   8        0.29        0.27      0.09 o 
  -7  -1   8        1.89        2.10      0.18 o 
  -6  -1   8        2.36        3.06      0.14 o 
  -5  -1   8        0.49        0.52      0.08 o 
  -4  -1   8        0.05        0.10      0.05 o 
  -3  -1   8        0.07        0.20      0.07 o 
  -2  -1   8        1.18        1.25      0.08 o 
  -1  -1   8       22.42       23.21      0.56 o 
   0  -1   8       49.64       44.11      0.61 o 
   1  -1   8       39.43       37.56      0.52 o 
   2  -1   8        0.04        0.06      0.05 o 
   3  -1   8        0.91        0.76      0.05 o 
   4  -1   8        0.29        0.23      0.04 o 
   5  -1   8        7.01        6.69      0.15 o 
   6  -1   8       10.05        9.86      0.19 o 
   7  -1   8       15.01       15.27      0.26 o 
   8  -1   8        1.37        1.01      0.09 o 
   9  -1   8        2.81        2.66      0.15 o 
  10  -1   8        2.30        2.13      0.19 o 
  -7   0   8        1.28        1.35      0.11 o 
  -6   0   8        1.40        1.88      0.12 o 
  -5   0   8        0.74        0.73      0.06 o 
  -4   0   8        0.17        0.00      0.05 o 
  -3   0   8        3.85        4.13      0.11 o 
  -2   0   8       32.30       29.25      0.60 o 
  -1   0   8       56.60       55.75      1.04 o 
   0   0   8        9.75       11.19      0.19 o 
   1   0   8       37.85       36.94      0.45 o 
   2   0   8        2.88        1.97      0.06 o 
   3   0   8        4.77        4.25      0.10 o 
   4   0   8        0.86        1.57      0.06 o 
   5   0   8       22.84       23.31      0.39 o 
   6   0   8       43.31       42.75      0.62 o 
   7   0   8        8.74        9.19      0.23 o 
   8   0   8        1.25        1.21      0.09 o 
   9   0   8        0.06       -0.01      0.07 o 
  10   0   8        5.04        5.16      0.17 o 
  -7   1   8        0.23        0.19      0.10 o 
  -6   1   8        0.03       -0.05      0.07 o 
  -5   1   8        0.05       -0.04      0.05 o 
  -4   1   8        5.89        6.17      0.14 o 
  -3   1   8        0.82        0.76      0.06 o 
  -2   1   8        0.47        0.67      0.05 o 
  -1   1   8       19.99       20.52      0.27 o 
   0   1   8        2.51        1.80      0.06 o 
   1   1   8       28.29       28.68      0.35 o 
   2   1   8       10.59       10.90      0.16 o 
   3   1   8      119.80      115.48      1.40 o 
   4   1   8       29.27       26.90      0.35 o 
   5   1   8        1.13        1.00      0.06 o 
   6   1   8       11.92       13.05      0.26 o 
   7   1   8       13.79       14.34      0.24 o 
   8   1   8        9.17        9.14      0.23 o 
   9   1   8        3.49        3.60      0.15 o 
  10   1   8        0.07        0.06      0.08 o 
  -7   2   8        0.34        0.43      0.09 o 
  -6   2   8       11.36       12.26      0.29 o 
  -5   2   8        2.94        2.54      0.10 o 
  -4   2   8        3.29        2.78      0.10 o 
  -3   2   8        6.81        6.73      0.16 o 
  -2   2   8        9.28        9.15      0.15 o 
  -1   2   8       29.81       28.89      0.37 o 
   0   2   8        3.05        3.25      0.07 o 
   1   2   8        5.60        4.30      0.11 o 
   2   2   8       61.19       60.44      0.87 o 
   3   2   8       42.19       39.72      0.53 o 
   4   2   8        7.01        9.49      0.18 o 
   5   2   8        0.02       -0.03      0.04 o 
   6   2   8        0.69        0.80      0.05 o 
   7   2   8        0.36        0.42      0.05 o 
   8   2   8       37.31       36.90      0.85 o 
   9   2   8       18.76       18.70      0.39 o 
  10   2   8        1.34        1.38      0.11 o 
  -7   3   8        9.93        9.80      0.26 o 
  -6   3   8        7.59        7.26      0.18 o 
  -5   3   8        4.36        4.86      0.13 o 
  -4   3   8        6.29        6.22      0.14 o 
  -3   3   8       23.45       23.24      0.36 o 
  -2   3   8        3.04        3.19      0.08 o 
  -1   3   8       67.44       64.59      0.77 o 
   0   3   8       39.43       40.27      0.56 o 
   1   3   8       44.07       44.86      0.54 o 
   2   3   8        0.11        0.18      0.03 o 
   3   3   8       26.89       25.07      0.37 o 
   4   3   8        0.36        0.54      0.04 o 
   5   3   8        3.17        3.67      0.10 o 
   6   3   8        0.36        0.53      0.05 o 
   7   3   8        7.43        6.67      0.14 o 
   8   3   8       10.93       10.41      0.24 o 
   9   3   8        0.11        0.00      0.12 o 
  10   3   8        2.20        2.33      0.13 o 
  -7   4   8        2.78        2.81      0.16 o 
  -6   4   8        9.44        9.38      0.25 o 
  -5   4   8        1.85        1.56      0.09 o 
  -4   4   8       18.74       17.47      0.25 o 
  -3   4   8       31.35       28.82      0.38 o 
  -2   4   8       14.40       12.58      0.17 o 
  -1   4   8       28.72       25.56      0.33 o 
   0   4   8       35.82       36.59      0.40 o 
   1   4   8       45.95       45.60      0.49 o 
   2   4   8       25.40       27.48      0.40 o 
   3   4   8        6.21        6.34      0.14 o 
   4   4   8        3.52        4.14      0.10 o 
   5   4   8        3.72        3.05      0.09 o 
   6   4   8        4.18        4.58      0.12 o 
   7   4   8        1.40        1.54      0.10 o 
   8   4   8        0.58        0.54      0.08 o 
   9   4   8        0.44        0.22      0.08 o 
  10   4   8        0.10        0.10      0.12 o 
  -7   5   8        1.88        1.60      0.13 o 
  -6   5   8        0.52        0.42      0.09 o 
  -5   5   8        0.59        0.56      0.09 o 
  -4   5   8        1.87        1.87      0.15 o 
  -3   5   8        2.91        2.29      0.16 o 
  -2   5   8        0.12        0.03      0.04 o 
  -1   5   8        0.01        0.03      0.05 o 
   0   5   8        0.06       -0.04      0.04 o 
   1   5   8       13.33       13.82      0.20 o 
   2   5   8       33.95       33.25      0.48 o 
   3   5   8        6.89        6.18      0.14 o 
   4   5   8        8.15        6.96      0.17 o 
   5   5   8        2.83        2.99      0.11 o 
   6   5   8        0.06        0.06      0.05 o 
   7   5   8       24.25       24.12      0.47 o 
   8   5   8        0.03        0.01      0.06 o 
   9   5   8        8.37        8.68      0.23 o 
  10   5   8        0.11       -0.06      0.09 o 
  -7   6   8        0.00       -0.04      0.12 o 
  -6   6   8        1.67        1.66      0.16 o 
  -5   6   8        7.82        7.11      0.22 o 
  -4   6   8        2.48        2.33      0.11 o 
  -3   6   8        1.17        1.29      0.10 o 
  -2   6   8       13.21       12.91      0.24 o 
  -1   6   8       23.67       23.83      0.38 o 
   0   6   8       24.54       27.14      0.35 o 
   1   6   8       11.93       13.12      0.20 o 
   2   6   8        1.54        1.71      0.08 o 
   3   6   8       22.05       21.92      0.34 o 
   4   6   8        0.26        0.26      0.07 o 
   5   6   8        7.30        7.31      0.18 o 
   6   6   8       19.69       19.41      0.36 o 
   7   6   8       23.39       22.77      0.59 o 
   8   6   8        0.14        0.01      0.07 o 
   9   6   8        0.66        0.82      0.10 o 
  10   6   8        1.75        1.75      0.15 o 
  -6   7   8        0.10       -0.09      0.09 o 
  -5   7   8        0.18        0.21      0.09 o 
  -4   7   8        6.33        6.21      0.20 o 
  -3   7   8       20.12       19.17      0.33 o 
  -2   7   8        1.02        0.83      0.08 o 
  -1   7   8        3.79        3.58      0.13 o 
   0   7   8       11.26       11.50      0.23 o 
   1   7   8       32.43       31.02      0.53 o 
   2   7   8       11.53       11.71      0.22 o 
   3   7   8        1.76        1.80      0.21 o 
   4   7   8        1.55        1.27      0.09 o 
   5   7   8        0.00        0.03      0.06 o 
   6   7   8       15.25       15.04      0.30 o 
   7   7   8       23.38       23.33      0.61 o 
   8   7   8        0.28        0.09      0.10 o 
   9   7   8        0.29        0.27      0.10 o 
  -6   8   8        1.62        2.07      0.21 o 
  -5   8   8        1.89        1.96      0.14 o 
  -4   8   8        0.22        0.23      0.09 o 
  -3   8   8       24.71       24.54      1.09 o 
  -2   8   8       39.07       39.22      0.60 o 
  -1   8   8       12.79       13.03      0.26 o 
   0   8   8        0.01       -0.09      0.09 o 
   1   8   8        2.36        2.27      0.13 o 
   2   8   8        2.43        2.35      0.11 o 
   3   8   8        0.36        0.47      0.10 o 
   4   8   8        0.02        0.01      0.06 o 
   5   8   8        5.84        6.02      0.17 o 
   6   8   8        2.03        2.20      0.15 o 
   7   8   8        2.31        2.84      0.18 o 
   8   8   8        4.10        3.82      0.21 o 
   9   8   8        7.91        8.79      0.31 o 
  -5   9   8        0.12        0.12      0.17 o 
  -4   9   8        3.88        4.18      0.25 o 
  -3   9   8        1.87        1.59      0.16 o 
  -2   9   8        1.42        1.60      0.12 o 
  -1   9   8       24.43       25.28      0.74 o 
   0   9   8       38.37       38.30      0.73 o 
   1   9   8        2.39        1.97      0.11 o 
   2   9   8        2.87        2.39      0.12 o 
   3   9   8        0.68        0.76      0.09 o 
   4   9   8        4.11        4.10      0.15 o 
   5   9   8        2.72        2.14      0.14 o 
   6   9   8        0.37        0.39      0.08 o 
   7   9   8        0.29        0.33      0.12 o 
   8   9   8        0.26        0.16      0.12 o 
  -4  10   8        1.57        1.68      0.15 o 
  -2  10   8        0.78        0.79      0.18 o 
  -1  10   8       11.19       10.91      0.45 o 
   0  10   8        3.66        4.10      0.30 o 
   1  10   8       19.74       20.77      0.65 o 
   2  10   8        8.61        8.32      0.37 o 
   3  10   8        4.39        4.65      0.19 o 
   4  10   8        0.34        0.23      0.09 o 
   5  10   8        2.72        2.87      0.17 o 
   6  10   8        2.22        2.23      0.12 o 
   7  10   8        4.21        4.12      0.24 o 
  -2  11   8        2.54        2.51      0.24 o 
  -1  11   8        1.42        1.47      0.21 o 
   0  11   8        2.05        1.81      0.22 o 
   1  11   8        0.06       -0.10      0.15 o 
   2  11   8        1.56        1.61      0.13 o 
   3  11   8        0.62        1.01      0.11 o 
   4  11   8        6.33        6.63      0.22 o 
   5  11   8        0.00        0.13      0.08 o 
   6  11   8        0.10        0.15      0.12 o 
  -1  12   8        0.53        0.51      0.18 o 
   0  12   8        4.29        4.58      0.31 o 
   1  12   8        0.18        0.06      0.18 o 
   2  12   8        0.08        0.27      0.16 o 
   3  12   8        0.17        0.25      0.10 o 
   4  12   8        0.80        0.83      0.11 o 
   0  -7   9        0.49        0.61      0.16 o 
   1  -7   9        0.82        1.06      0.18 o 
   2  -7   9        0.48        0.28      0.16 o 
   3  -7   9        0.80        0.92      0.18 o 
   4  -7   9        1.41        1.52      0.18 o 
  -2  -6   9        0.24       -0.05      0.09 o 
  -1  -6   9        1.75        1.40      0.12 o 
   0  -6   9       24.95       25.86      0.73 o 
   1  -6   9       18.59       21.07      0.62 o 
   2  -6   9        0.52        0.46      0.15 o 
   3  -6   9        1.40        1.53      0.18 o 
   4  -6   9        2.53        2.78      0.24 o 
   6  -6   9        1.35        1.10      0.18 o 
  -3  -5   9        0.54        0.60      0.12 o 
  -2  -5   9        0.00       -0.03      0.08 o 
  -1  -5   9        8.09        8.13      0.42 o 
   0  -5   9        8.06        8.98      0.23 o 
   1  -5   9        1.25        1.04      0.15 o 
   2  -5   9        0.70        0.64      0.13 o 
   3  -5   9        2.57        2.38      0.22 o 
   4  -5   9        2.21        1.89      0.18 o 
   5  -5   9        3.53        3.32      0.16 o 
   6  -5   9        3.73        3.67      0.29 o 
   7  -5   9        0.82        0.95      0.11 o 
  -4  -4   9        0.56        0.48      0.08 o 
  -3  -4   9        1.29        1.55      0.20 o 
  -2  -4   9        0.74        0.47      0.08 o 
  -1  -4   9        6.47        7.35      0.30 o 
   0  -4   9        2.78        3.22      0.12 o 
   1  -4   9        0.07        0.11      0.08 o 
   2  -4   9        0.76        1.00      0.15 o 
   3  -4   9        1.77        1.93      0.19 o 
   4  -4   9        4.85        4.58      0.16 o 
   5  -4   9        0.07        0.01      0.06 o 
   6  -4   9        2.47        2.52      0.14 o 
   7  -4   9        0.02       -0.13      0.13 o 
   8  -4   9        0.12        0.09      0.07 o 
  -5  -3   9        0.03        0.01      0.10 o 
  -4  -3   9        5.43        5.87      0.17 o 
  -3  -3   9        0.58        0.29      0.07 o 
  -2  -3   9        1.62        1.56      0.10 o 
  -1  -3   9        0.00       -0.06      0.06 o 
   0  -3   9        2.26        1.87      0.09 o 
   1  -3   9        0.08        0.21      0.09 o 
   2  -3   9        7.50        6.83      0.19 o 
   3  -3   9        0.55        0.80      0.07 o 
   4  -3   9        1.68        1.54      0.15 o 
   5  -3   9        4.11        4.50      0.13 o 
   6  -3   9        5.80        6.03      0.22 o 
   7  -3   9        4.55        4.32      0.14 o 
   8  -3   9        0.75        0.81      0.09 o 
   9  -3   9        0.69        0.51      0.14 o 
  -6  -2   9        0.49        0.45      0.12 o 
  -5  -2   9        0.00       -0.03      0.10 o 
  -4  -2   9        5.93        5.69      0.17 o 
  -3  -2   9       20.99       22.51      0.46 o 
  -2  -2   9       30.40       29.31      0.53 o 
  -1  -2   9        1.69        1.36      0.10 o 
   0  -2   9        1.84        2.17      0.10 o 
   1  -2   9        1.62        1.91      0.10 o 
   2  -2   9        2.95        2.45      0.09 o 
   3  -2   9        4.21        4.97      0.13 o 
   4  -2   9        1.76        1.24      0.07 o 
   5  -2   9        0.62        0.36      0.06 o 
   6  -2   9        0.52        0.28      0.06 o 
   7  -2   9        0.20        0.16      0.06 o 
   8  -2   9        6.33        6.88      0.18 o 
   9  -2   9        4.18        4.12      0.30 o 
  -6  -1   9        0.84        0.85      0.13 o 
  -5  -1   9        2.05        2.39      0.18 o 
  -4  -1   9       30.93       31.72      0.57 o 
  -3  -1   9       16.57       14.70      0.30 o 
  -2  -1   9        5.28        4.96      0.15 o 
  -1  -1   9        3.69        5.06      0.20 o 
   0  -1   9        3.58        3.68      0.11 o 
   1  -1   9        5.01        3.86      0.13 o 
   2  -1   9        3.96        3.61      0.09 o 
   3  -1   9        8.36        9.04      0.17 o 
   4  -1   9        0.59        0.67      0.06 o 
   5  -1   9        1.13        0.87      0.06 o 
   6  -1   9        9.37        9.08      0.18 o 
   7  -1   9        0.99        0.87      0.10 o 
   8  -1   9        8.61        8.60      0.18 o 
   9  -1   9        4.59        4.37      0.17 o 
  10  -1   9        4.53        4.87      0.18 o 
  -6   0   9        0.37        0.36      0.12 o 
  -5   0   9        7.94        6.93      0.28 o 
  -4   0   9        0.00        0.03      0.06 o 
  -3   0   9        2.25        1.90      0.11 o 
  -2   0   9        2.16        2.26      0.13 o 
  -1   0   9        0.46        0.17      0.05 o 
   0   0   9       50.45       50.41      0.85 o 
   1   0   9      163.97      168.31      1.91 o 
   2   0   9       23.11       21.77      0.29 o 
   3   0   9        0.91        1.43      0.18 o 
   4   0   9        2.97        2.88      0.10 o 
   5   0   9        1.68        2.22      0.21 o 
   6   0   9       22.76       23.96      0.38 o 
   7   0   9        9.74        9.99      0.20 o 
   8   0   9        0.19        0.19      0.05 o 
   9   0   9        4.00        3.91      0.19 o 
  10   0   9        3.35        3.26      0.29 o 
  -6   1   9        0.00        0.02      0.08 o 
  -5   1   9        0.82        1.01      0.07 o 
  -4   1   9        0.24        0.19      0.05 o 
  -3   1   9        4.79        5.38      0.14 o 
  -2   1   9        9.61        9.62      0.23 o 
  -1   1   9        6.83        7.04      0.15 o 
   0   1   9      128.80      126.41      1.67 o 
   1   1   9       26.68       25.54      0.33 o 
   2   1   9        0.01        0.02      0.03 o 
   3   1   9        0.03        0.09      0.04 o 
   4   1   9       11.68       11.53      0.28 o 
   5   1   9       11.42       12.21      0.41 o 
   6   1   9       61.99       64.38      0.92 o 
   7   1   9       14.73       15.01      0.26 o 
   8   1   9        2.92        2.89      0.13 o 
   9   1   9        0.27        0.30      0.11 o 
  10   1   9        0.92        0.89      0.09 o 
  -7   2   9        2.41        2.48      0.12 o 
  -6   2   9        1.08        1.05      0.10 o 
  -5   2   9        9.70        8.99      0.19 o 
  -4   2   9        0.87        0.78      0.07 o 
  -3   2   9        3.34        2.62      0.10 o 
  -2   2   9        4.91        4.59      0.10 o 
  -1   2   9       11.58       12.08      0.18 o 
   0   2   9        0.16        0.14      0.07 o 
   1   2   9       10.62       10.83      0.17 o 
   2   2   9       12.50       12.12      0.18 o 
   3   2   9        1.03        1.27      0.06 o 
   4   2   9        0.14        0.34      0.04 o 
   5   2   9       27.37       25.85      0.40 o 
   6   2   9        4.52        4.34      0.12 o 
   7   2   9        0.24        0.30      0.06 o 
   8   2   9        0.96        0.95      0.09 o 
   9   2   9        0.06        0.05      0.10 o 
  10   2   9        2.49        2.37      0.13 o 
  -7   3   9        0.06       -0.03      0.12 o 
  -6   3   9        3.39        3.48      0.13 o 
  -5   3   9        0.73        0.77      0.07 o 
  -4   3   9        0.39        0.37      0.06 o 
  -3   3   9        0.09        0.06      0.05 o 
  -2   3   9       30.81       29.72      0.39 o 
  -1   3   9        0.26        0.32      0.04 o 
   0   3   9       20.78       20.01      0.27 o 
   1   3   9        3.06        2.82      0.08 o 
   2   3   9        1.18        1.22      0.07 o 
   3   3   9        5.61        4.15      0.11 o 
   4   3   9        0.06        0.21      0.05 o 
   5   3   9        0.00       -0.02      0.04 o 
   6   3   9        3.61        3.26      0.10 o 
   7   3   9        0.87        0.91      0.06 o 
   8   3   9        0.19        0.18      0.06 o 
   9   3   9        0.19        0.14      0.08 o 
  10   3   9        5.68        5.95      0.19 o 
  -6   4   9        0.12        0.17      0.09 o 
  -5   4   9        0.42        0.49      0.06 o 
  -4   4   9        1.28        1.13      0.06 o 
  -3   4   9       10.17        9.98      0.17 o 
  -2   4   9       17.28       18.66      0.24 o 
  -1   4   9       20.24       20.57      0.26 o 
   0   4   9        2.80        3.21      0.09 o 
   1   4   9        0.33        0.29      0.04 o 
   2   4   9        3.20        3.88      0.11 o 
   3   4   9       17.93       16.04      0.26 o 
   4   4   9        3.49        3.56      0.10 o 
   5   4   9       24.13       23.41      0.36 o 
   6   4   9        0.66        0.53      0.05 o 
   7   4   9        1.92        1.92      0.09 o 
   8   4   9        5.51        5.92      0.22 o 
   9   4   9        0.97        0.94      0.15 o 
  10   4   9        1.85        2.25      0.22 o 
  -6   5   9        0.28        0.16      0.10 o 
  -5   5   9        2.42        2.41      0.14 o 
  -4   5   9        8.19        7.99      0.18 o 
  -3   5   9       19.82       18.60      0.32 o 
  -2   5   9        6.03        6.21      0.13 o 
  -1   5   9       19.84       20.29      0.33 o 
   0   5   9        2.67        3.05      0.11 o 
   1   5   9        0.88        0.52      0.05 o 
   2   5   9        0.02        0.01      0.05 o 
   3   5   9       14.25       14.12      0.24 o 
   4   5   9       52.28       56.38      1.16 o 
   5   5   9        4.98        6.02      0.17 o 
   6   5   9        1.34        0.98      0.08 o 
   7   5   9        1.07        0.81      0.07 o 
   8   5   9        9.12        8.78      0.24 o 
   9   5   9        1.67        1.56      0.12 o 
  10   5   9        0.07        0.06      0.09 o 
  -6   6   9        3.20        2.98      0.16 o 
  -5   6   9        1.37        1.04      0.22 o 
  -4   6   9        0.88        0.71      0.08 o 
  -3   6   9        2.28        2.05      0.10 o 
  -2   6   9        1.12        1.33      0.07 o 
  -1   6   9        6.67        6.54      0.16 o 
   0   6   9        1.80        1.75      0.10 o 
   1   6   9       73.97       75.57      1.16 o 
   2   6   9       28.98       30.01      0.45 o 
   3   6   9        1.53        1.46      0.13 o 
   4   6   9        4.69        4.72      0.16 o 
   5   6   9       11.98       11.70      0.26 o 
   6   6   9       18.75       18.15      0.53 o 
   7   6   9        5.02        4.68      0.21 o 
   8   6   9        0.01        0.03      0.09 o 
   9   6   9        0.68        0.76      0.12 o 
  10   6   9        0.07       -0.04      0.09 o 
  -6   7   9        0.69        0.68      0.16 o 
  -5   7   9        0.56        0.54      0.11 o 
  -4   7   9        3.33        2.98      0.16 o 
  -3   7   9       12.28       12.06      0.25 o 
  -2   7   9        2.07        2.12      0.13 o 
  -1   7   9        0.07        0.05      0.07 o 
   0   7   9       19.56       22.02      0.48 o 
   1   7   9       27.41       28.62      0.54 o 
   2   7   9        1.62        1.74      0.09 o 
   3   7   9        0.23        0.27      0.08 o 
   4   7   9        0.48        0.70      0.08 o 
   5   7   9        0.00        0.01      0.07 o 
   6   7   9       39.09       38.00      0.85 o 
   7   7   9       26.83       27.09      0.71 o 
   8   7   9        2.63        2.36      0.18 o 
   9   7   9        0.66        0.64      0.12 o 
  -5   8   9        1.03        1.03      0.12 o 
  -4   8   9        0.03       -0.05      0.09 o 
  -3   8   9       13.06       13.87      0.48 o 
  -2   8   9       14.32       15.02      0.34 o 
  -1   8   9       15.81       15.68      0.37 o 
   0   8   9        0.03       -0.05      0.09 o 
   1   8   9       11.22       11.64      0.23 o 
   2   8   9        0.00        0.00      0.06 o 
   3   8   9        2.28        2.21      0.11 o 
   4   8   9        2.41        2.08      0.14 o 
   5   8   9        6.34        6.27      0.20 o 
   6   8   9       15.84       15.12      0.40 o 
   7   8   9        0.11        0.12      0.10 o 
   8   8   9        2.01        2.01      0.18 o 
   9   8   9        2.62        3.03      0.21 o 
  -4   9   9        1.96        2.41      0.16 o 
  -3   9   9        4.21        4.05      0.18 o 
  -2   9   9        6.27        6.90      0.24 o 
  -1   9   9       11.75       11.77      0.33 o 
   0   9   9        1.00        0.83      0.12 o 
   1   9   9        0.07        0.04      0.09 o 
   2   9   9        1.18        1.05      0.08 o 
   3   9   9        0.86        0.99      0.10 o 
   4   9   9        2.65        2.86      0.15 o 
   5   9   9        0.86        0.78      0.09 o 
   6   9   9        0.24        0.25      0.08 o 
   7   9   9        0.07        0.09      0.12 o 
   8   9   9        0.25        0.10      0.12 o 
  -3  10   9        0.41        0.40      0.13 o 
  -2  10   9        0.47        0.54      0.18 o 
  -1  10   9        0.12        0.03      0.16 o 
   0  10   9        2.37        2.81      0.27 o 
   1  10   9        1.83        2.36      0.22 o 
   2  10   9        1.38        1.56      0.11 o 
   3  10   9        1.44        1.37      0.11 o 
   4  10   9        0.27        0.09      0.09 o 
   5  10   9        7.91        7.60      0.27 o 
   6  10   9        0.02        0.13      0.08 o 
   7  10   9        4.65        4.77      0.24 o 
  -2  11   9        3.95        4.30      0.33 o 
  -1  11   9        2.16        1.92      0.22 o 
   0  11   9        0.01        0.01      0.16 o 
   1  11   9        3.11        2.74      0.27 o 
   2  11   9        0.01       -0.15      0.15 o 
   3  11   9        0.87        0.78      0.11 o 
   4  11   9        4.14        4.20      0.18 o 
   5  11   9        5.84        6.29      0.20 o 
   6  11   9        0.02        0.18      0.12 o 
   1  12   9        0.02       -0.10      0.16 o 
   2  12   9        0.22        0.04      0.16 o 
   3  12   9        0.00        0.03      0.16 o 
   0  -6  10        0.36        0.18      0.15 o 
   1  -6  10        0.27        0.20      0.11 o 
   2  -6  10        0.08       -0.01      0.11 o 
   3  -6  10        0.00       -0.10      0.10 o 
   4  -6  10        0.14       -0.11      0.11 o 
  -2  -5  10        7.52        8.69      0.25 o 
  -1  -5  10        0.95        1.02      0.11 o 
   0  -5  10        0.79        0.83      0.16 o 
   1  -5  10        7.33        8.30      0.26 o 
   2  -5  10        1.17        1.10      0.13 o 
   3  -5  10        6.35        7.13      0.24 o 
   4  -5  10        3.98        3.81      0.20 o 
   5  -5  10        0.41        0.00      0.15 o 
   6  -5  10        0.11        0.15      0.14 o 
  -3  -4  10        3.22        3.31      0.16 o 
  -2  -4  10        6.53        6.35      0.20 o 
  -1  -4  10        0.02        0.07      0.08 o 
   0  -4  10        3.04        2.93      0.13 o 
   1  -4  10        0.12        0.08      0.09 o 
   2  -4  10        8.70        8.51      0.25 o 
   3  -4  10       11.06       10.80      0.28 o 
   4  -4  10        6.62        6.54      0.22 o 
   5  -4  10        2.70        2.96      0.16 o 
   6  -4  10        0.02       -0.01      0.09 o 
   7  -4  10        0.03        0.03      0.09 o 
  -4  -3  10        2.86        3.25      0.25 o 
  -3  -3  10        0.15        0.15      0.08 o 
  -2  -3  10        0.14       -0.01      0.07 o 
  -1  -3  10        0.03        0.04      0.07 o 
   0  -3  10        8.71        8.74      0.24 o 
   1  -3  10        4.94        4.64      0.18 o 
   2  -3  10        6.66        7.52      0.22 o 
   3  -3  10        6.18        6.50      0.26 o 
   4  -3  10        0.42        0.62      0.08 o 
   5  -3  10        0.05        0.09      0.06 o 
   6  -3  10        7.60        7.97      0.42 o 
   7  -3  10       15.14       15.89      0.39 o 
   8  -3  10        5.78        6.41      0.19 o 
  -5  -2  10        1.66        1.67      0.16 o 
  -4  -2  10        0.95        0.67      0.09 o 
  -3  -2  10        1.33        1.12      0.22 o 
  -2  -2  10        2.57        2.76      0.13 o 
  -1  -2  10        1.39        1.58      0.18 o 
   0  -2  10        1.87        1.21      0.07 o 
   1  -2  10        0.93        1.00      0.08 o 
   2  -2  10        9.83        8.68      0.23 o 
   3  -2  10        1.37        1.62      0.24 o 
   4  -2  10        2.98        2.72      0.14 o 
   5  -2  10        3.74        4.10      0.15 o 
   6  -2  10        9.35        8.78      0.23 o 
   7  -2  10       21.40       21.06      0.42 o 
   8  -2  10       13.83       14.64      0.27 o 
   9  -2  10        0.22        0.25      0.09 o 
  -5  -1  10        0.02       -0.06      0.10 o 
  -4  -1  10        0.00        0.00      0.07 o 
  -3  -1  10        2.21        2.02      0.15 o 
  -2  -1  10       40.05       39.08      0.70 o 
  -1  -1  10       37.55       38.10      1.10 o 
   0  -1  10        4.56        5.22      0.14 o 
   1  -1  10        1.28        1.18      0.08 o 
   2  -1  10        7.70        8.71      0.28 o 
   3  -1  10        1.17        1.09      0.07 o 
   4  -1  10        2.16        2.77      0.14 o 
   5  -1  10        8.88        9.31      0.23 o 
   6  -1  10        0.03       -0.07      0.07 o 
   7  -1  10       13.63       14.21      0.26 o 
   8  -1  10        4.22        4.11      0.13 o 
   9  -1  10        1.14        1.17      0.11 o 
  -5   0  10        0.10        0.01      0.12 o 
  -4   0  10        0.31        0.46      0.08 o 
  -3   0  10       10.58       10.55      0.25 o 
  -2   0  10       16.02       17.21      0.35 o 
  -1   0  10        2.47        2.57      0.10 o 
   0   0  10        6.93        6.29      0.15 o 
   1   0  10        1.89        1.88      0.09 o 
   2   0  10        6.77        6.15      0.15 o 
   3   0  10       10.52       10.75      0.20 o 
   4   0  10       13.42       12.81      0.23 o 
   5   0  10        6.03        6.35      0.44 o 
   6   0  10        1.53        1.62      0.11 o 
   7   0  10        0.56        0.58      0.08 o 
   8   0  10        1.29        1.24      0.08 o 
   9   0  10        1.60        1.56      0.12 o 
  -6   1  10        0.17       -0.10      0.12 o 
  -5   1  10        1.10        1.22      0.15 o 
  -4   1  10        0.03       -0.04      0.07 o 
  -3   1  10        3.05        3.03      0.13 o 
  -2   1  10        6.35        6.70      0.18 o 
  -1   1  10        0.21        0.17      0.05 o 
   0   1  10        6.95        7.85      0.17 o 
   1   1  10        3.84        3.41      0.11 o 
   2   1  10       16.22       14.18      0.24 o 
   3   1  10        0.08        0.01      0.06 o 
   4   1  10        6.30        5.77      0.18 o 
   5   1  10        1.63        1.49      0.10 o 
   6   1  10        0.08        0.16      0.07 o 
   7   1  10        0.14        0.10      0.05 o 
   8   1  10        4.09        4.41      0.13 o 
   9   1  10        0.43        0.50      0.09 o 
  10   1  10        0.13        0.08      0.09 o 
  -6   2  10        4.80        5.73      0.27 o 
  -5   2  10        1.93        1.46      0.10 o 
  -4   2  10        1.10        0.98      0.09 o 
  -3   2  10        0.27        0.20      0.07 o 
  -2   2  10        5.21        4.72      0.16 o 
  -1   2  10        0.12        0.15      0.06 o 
   0   2  10       12.96       11.86      0.22 o 
   1   2  10        3.88        4.01      0.11 o 
   2   2  10        0.22        0.08      0.04 o 
   3   2  10       12.58       13.32      0.23 o 
   4   2  10       10.72       11.02      0.22 o 
   5   2  10        3.72        3.71      0.14 o 
   6   2  10        1.45        1.46      0.08 o 
   7   2  10        3.69        3.61      0.11 o 
   8   2  10        1.18        0.94      0.10 o 
   9   2  10        0.05       -0.08      0.08 o 
  10   2  10        0.16       -0.04      0.08 o 
  -6   3  10        2.96        2.82      0.13 o 
  -5   3  10        7.52        8.15      0.19 o 
  -4   3  10       18.96       19.13      0.33 o 
  -3   3  10        0.80        0.71      0.09 o 
  -2   3  10        5.92        5.99      0.17 o 
  -1   3  10        3.74        3.72      0.15 o 
   0   3  10        0.02       -0.04      0.04 o 
   1   3  10        4.33        4.49      0.11 o 
   2   3  10        0.43        0.39      0.05 o 
   3   3  10        4.65        4.16      0.12 o 
   4   3  10        0.04        0.05      0.06 o 
   5   3  10        0.88        0.85      0.18 o 
   6   3  10        8.34        8.66      0.18 o 
   7   3  10        9.04        8.91      0.20 o 
   8   3  10        3.68        3.72      0.22 o 
   9   3  10        0.00       -0.02      0.08 o 
  10   3  10        0.17        0.16      0.09 o 
  -6   4  10        9.08        9.40      0.33 o 
  -5   4  10        7.65        6.90      0.15 o 
  -4   4  10        3.82        3.66      0.11 o 
  -3   4  10        1.83        2.19      0.09 o 
  -2   4  10        5.86        5.99      0.12 o 
  -1   4  10        7.83        7.23      0.13 o 
   0   4  10        0.55        0.41      0.05 o 
   1   4  10        7.24        7.54      0.13 o 
   2   4  10        0.65        0.54      0.06 o 
   3   4  10        0.03        0.14      0.04 o 
   4   4  10       19.50       19.14      0.31 o 
   5   4  10        0.22        0.23      0.08 o 
   6   4  10       12.32       11.66      0.22 o 
   7   4  10        7.92        7.12      0.18 o 
   8   4  10       14.61       14.81      0.42 o 
   9   4  10        0.43        0.39      0.09 o 
  10   4  10        0.89        1.03      0.10 o 
  -6   5  10        0.00       -0.12      0.13 o 
  -5   5  10        0.47        0.35      0.08 o 
  -4   5  10        3.11        2.90      0.14 o 
  -3   5  10        0.67        0.53      0.07 o 
  -2   5  10       18.22       18.62      0.28 o 
  -1   5  10       79.86       81.17      0.98 o 
   0   5  10       24.40       24.39      0.39 o 
   1   5  10        0.13        0.03      0.05 o 
   2   5  10        6.26        5.70      0.14 o 
   3   5  10        1.43        1.64      0.08 o 
   4   5  10       35.69       36.85      0.63 o 
   5   5  10       12.32       12.75      0.27 o 
   6   5  10        0.86        0.99      0.08 o 
   7   5  10        6.78        6.52      0.26 o 
   8   5  10        7.52        7.93      0.28 o 
   9   5  10        0.17        0.27      0.10 o 
  10   5  10        0.11        0.12      0.10 o 
  -5   6  10        0.91        1.10      0.17 o 
  -4   6  10        4.14        4.05      0.14 o 
  -3   6  10        0.39        0.45      0.08 o 
  -2   6  10       55.17       56.40      1.00 o 
  -1   6  10       19.49       19.63      0.34 o 
   0   6  10        0.31        0.27      0.06 o 
   1   6  10        1.09        0.97      0.11 o 
   2   6  10        4.50        4.30      0.13 o 
   3   6  10        8.08        8.98      0.19 o 
   4   6  10       51.64       51.08      0.88 o 
   5   6  10       19.35       19.07      0.38 o 
   6   6  10        8.61        8.55      0.23 o 
   7   6  10        0.35        0.27      0.07 o 
   8   6  10        1.62        1.87      0.16 o 
   9   6  10        0.11       -0.09      0.10 o 
  -5   7  10        1.01        0.94      0.11 o 
  -4   7  10        1.33        1.23      0.12 o 
  -3   7  10        2.29        2.25      0.14 o 
  -2   7  10        0.01       -0.03      0.06 o 
  -1   7  10        2.20        1.88      0.11 o 
   0   7  10       12.01       12.27      0.31 o 
   1   7  10        0.01       -0.11      0.11 o 
   2   7  10        1.64        1.63      0.09 o 
   3   7  10       19.62       19.50      0.33 o 
   4   7  10        7.60        7.69      0.21 o 
   5   7  10        1.51        1.80      0.11 o 
   6   7  10        2.19        2.12      0.12 o 
   7   7  10        0.12        0.23      0.07 o 
   8   7  10        4.06        4.34      0.22 o 
   9   7  10        3.91        4.64      0.24 o 
  -4   8  10        5.16        5.59      0.31 o 
  -3   8  10        0.92        0.92      0.09 o 
  -2   8  10        1.24        1.20      0.09 o 
  -1   8  10        1.61        1.60      0.14 o 
   0   8  10        0.08        0.05      0.10 o 
   1   8  10        1.97        1.91      0.14 o 
   2   8  10        0.86        1.09      0.08 o 
   3   8  10        0.03        0.04      0.07 o 
   4   8  10        3.75        3.88      0.16 o 
   5   8  10        0.00        0.12      0.15 o 
   6   8  10        0.12        0.15      0.08 o 
   7   8  10        0.12        0.03      0.10 o 
   8   8  10        5.88        6.16      0.27 o 
  -4   9  10        2.35        2.87      0.24 o 
  -3   9  10        1.91        1.78      0.17 o 
  -2   9  10        3.01        3.35      0.30 o 
  -1   9  10        0.42        0.31      0.11 o 
   0   9  10        2.98        3.23      0.20 o 
   1   9  10        2.77        3.07      0.28 o 
   2   9  10        0.14       -0.01      0.08 o 
   3   9  10        5.59        6.01      0.20 o 
   4   9  10        0.10       -0.01      0.08 o 
   5   9  10        0.39        0.26      0.09 o 
   6   9  10        3.51        3.64      0.16 o 
   7   9  10        0.52        0.37      0.12 o 
   8   9  10        1.57        1.59      0.16 o 
  -2  10  10        0.48        0.64      0.19 o 
  -1  10  10        0.01        0.09      0.16 o 
   0  10  10        0.03        0.02      0.14 o 
   1  10  10        2.16        2.17      0.16 o 
   2  10  10       13.73       14.15      0.37 o 
   3  10  10        0.62        0.47      0.19 o 
   4  10  10        0.20        0.23      0.10 o 
   5  10  10        1.33        1.26      0.12 o 
   6  10  10        2.91        2.93      0.15 o 
  -1  11  10        8.93       10.13      0.46 o 
   0  11  10        5.72        6.08      0.36 o 
   1  11  10        0.00        0.01      0.16 o 
   2  11  10        0.57        0.52      0.18 o 
   3  11  10        3.11        3.37      0.19 o 
   4  11  10        8.81        9.35      0.27 o 
   5  11  10        2.32        2.41      0.22 o 
   0  -5  11        4.68        5.25      0.30 o 
   1  -5  11        3.37        3.26      0.18 o 
   2  -5  11        2.84        2.70      0.35 o 
   3  -5  11        0.21        0.27      0.11 o 
   4  -5  11        0.22        0.00      0.11 o 
  -1  -4  11        7.88        8.28      0.38 o 
   0  -4  11        6.85        7.73      0.34 o 
   1  -4  11        0.72        0.59      0.11 o 
   2  -4  11        0.88        0.95      0.17 o 
   3  -4  11        0.03       -0.11      0.11 o 
   4  -4  11        7.39        7.15      0.24 o 
   5  -4  11       11.62       12.33      0.45 o 
   6  -4  11        4.11        4.16      0.27 o 
  -3  -3  11        0.31        0.02      0.08 o 
  -2  -3  11        0.37        0.28      0.11 o 
  -1  -3  11        4.18        4.57      0.21 o 
   0  -3  11        1.34        1.58      0.12 o 
   1  -3  11        0.18        0.23      0.10 o 
   2  -3  11        2.19        2.24      0.28 o 
   3  -3  11        4.72        5.25      0.22 o 
   4  -3  11        6.81        7.04      0.23 o 
   5  -3  11       16.56       16.76      0.42 o 
   6  -3  11        7.67        8.13      0.51 o 
   7  -3  11        0.32        0.38      0.09 o 
  -3  -2  11        2.19        1.92      0.13 o 
  -2  -2  11        0.63        0.67      0.09 o 
  -1  -2  11        0.00       -0.07      0.07 o 
   0  -2  11        1.89        2.02      0.13 o 
   1  -2  11       10.78       11.93      0.29 o 
   2  -2  11        3.13        3.41      0.25 o 
   3  -2  11        0.67        0.79      0.10 o 
   4  -2  11        0.15        0.07      0.06 o 
   5  -2  11        0.62        0.71      0.09 o 
   6  -2  11        1.93        2.02      0.22 o 
   7  -2  11        9.22        9.17      0.26 o 
   8  -2  11        3.10        3.51      0.19 o 
  -4  -1  11        0.62        0.43      0.09 o 
  -3  -1  11        0.10        0.10      0.08 o 
  -2  -1  11        3.53        3.68      0.16 o 
  -1  -1  11        0.00        0.11      0.07 o 
   0  -1  11        0.19        0.03      0.06 o 
   1  -1  11        0.44        0.21      0.08 o 
   2  -1  11        0.74        0.58      0.09 o 
   3  -1  11        1.01        0.71      0.09 o 
   4  -1  11        4.43        4.16      0.13 o 
   5  -1  11        0.63        0.72      0.09 o 
   6  -1  11        4.25        4.22      0.29 o 
   7  -1  11        6.05        6.49      0.20 o 
   8  -1  11        1.50        1.62      0.16 o 
  -4   0  11        8.18        8.82      0.24 o 
  -3   0  11        0.29        0.35      0.09 o 
  -2   0  11        1.28        1.36      0.10 o 
  -1   0  11       14.20       15.56      0.28 o 
   0   0  11        6.17        6.27      0.16 o 
   1   0  11       15.99       17.15      0.35 o 
   2   0  11        9.61        9.38      0.58 o 
   3   0  11        0.01       -0.05      0.05 o 
   4   0  11        0.03       -0.06      0.06 o 
   5   0  11        1.64        1.39      0.11 o 
   6   0  11        0.37        0.42      0.08 o 
   7   0  11        0.12        0.01      0.07 o 
   8   0  11        0.00       -0.01      0.07 o 
   9   0  11        0.04        0.02      0.09 o 
  -5   1  11        2.60        3.03      0.22 o 
  -4   1  11        7.36        7.41      0.22 o 
  -3   1  11        0.02        0.00      0.08 o 
  -2   1  11        4.44        4.27      0.17 o 
  -1   1  11        0.90        0.53      0.07 o 
   0   1  11       11.04        9.95      0.20 o 
   1   1  11       21.44       19.27      0.32 o 
   2   1  11        7.08        7.17      0.21 o 
   3   1  11        5.57        5.83      0.15 o 
   4   1  11        0.42        0.50      0.07 o 
   5   1  11        1.16        0.99      0.09 o 
   6   1  11        2.88        2.67      0.18 o 
   7   1  11        0.04       -0.02      0.07 o 
   8   1  11        0.87        0.79      0.07 o 
   9   1  11        0.09       -0.07      0.19 o 
  -5   2  11        0.23        0.31      0.13 o 
  -4   2  11        0.14       -0.06      0.08 o 
  -3   2  11        0.10       -0.01      0.08 o 
  -2   2  11        6.59        6.27      0.19 o 
  -1   2  11        3.08        2.72      0.11 o 
   0   2  11        7.98        8.49      0.19 o 
   1   2  11       12.45       12.80      0.26 o 
   2   2  11        0.24        0.28      0.06 o 
   3   2  11        1.05        0.91      0.07 o 
   4   2  11        4.92        5.34      0.23 o 
   5   2  11       35.33       35.75      0.64 o 
   6   2  11       23.67       23.99      0.46 o 
   7   2  11        0.23        0.19      0.07 o 
   8   2  11        0.62        0.52      0.07 o 
   9   2  11        0.92        0.91      0.10 o 
  -5   3  11        1.67        1.47      0.13 o 
  -4   3  11        4.38        4.28      0.18 o 
  -3   3  11        0.64        0.58      0.14 o 
  -2   3  11        0.82        0.62      0.09 o 
  -1   3  11        0.38        0.40      0.07 o 
   0   3  11       15.38       14.77      0.27 o 
   1   3  11        1.56        1.63      0.13 o 
   2   3  11        7.02        6.55      0.16 o 
   3   3  11        5.73        5.51      0.15 o 
   4   3  11       12.30       11.61      0.22 o 
   5   3  11       39.06       38.85      0.69 o 
   6   3  11       31.99       31.46      0.57 o 
   7   3  11        1.12        1.09      0.07 o 
   8   3  11        0.36        0.52      0.11 o 
   9   3  11        0.30        0.29      0.09 o 
  -5   4  11        2.02        2.30      0.15 o 
  -4   4  11       17.72       17.93      0.32 o 
  -3   4  11       16.31       15.80      0.29 o 
  -2   4  11        4.71        4.84      0.15 o 
  -1   4  11        0.08       -0.05      0.05 o 
   0   4  11        3.04        2.98      0.11 o 
   1   4  11        0.18        0.16      0.08 o 
   2   4  11        0.19        0.17      0.06 o 
   3   4  11       10.68       11.23      0.22 o 
   4   4  11        0.85        1.07      0.14 o 
   5   4  11       25.00       24.23      0.46 o 
   6   4  11        8.44        8.74      0.22 o 
   7   4  11        1.92        1.88      0.10 o 
   8   4  11        2.78        2.90      0.14 o 
   9   4  11        0.31        0.29      0.14 o 
  -5   5  11        3.04        3.56      0.14 o 
  -4   5  11        7.58        7.78      0.19 o 
  -3   5  11        2.28        2.17      0.11 o 
  -2   5  11        8.65        8.82      0.20 o 
  -1   5  11        0.01       -0.05      0.05 o 
   0   5  11        2.27        2.20      0.11 o 
   1   5  11        7.47        7.10      0.24 o 
   2   5  11        8.62        9.13      0.20 o 
   3   5  11        7.69        8.47      0.19 o 
   4   5  11        3.19        2.95      0.12 o 
   5   5  11        0.06        0.01      0.07 o 
   6   5  11        0.83        0.66      0.08 o 
   7   5  11        6.03        5.75      0.17 o 
   8   5  11        1.13        0.88      0.12 o 
   9   5  11        0.08        0.10      0.10 o 
  -4   6  11        2.72        2.77      0.13 o 
  -3   6  11        0.06       -0.06      0.07 o 
  -2   6  11        6.43        6.36      0.19 o 
  -1   6  11        2.88        3.19      0.11 o 
   0   6  11       10.38       10.57      0.28 o 
   1   6  11        0.13       -0.04      0.08 o 
   2   6  11        4.42        4.90      0.23 o 
   3   6  11        5.51        5.80      0.16 o 
   4   6  11        0.67        0.81      0.09 o 
   5   6  11        0.04       -0.02      0.07 o 
   6   6  11        3.61        3.41      0.15 o 
   7   6  11        0.34        0.41      0.08 o 
   8   6  11        0.02       -0.01      0.10 o 
   9   6  11        0.63        0.49      0.12 o 
  -4   7  11        2.52        2.87      0.15 o 
  -3   7  11        0.19        0.12      0.08 o 
  -2   7  11        2.63        2.60      0.16 o 
  -1   7  11        2.40        2.41      0.11 o 
   0   7  11        0.79        0.57      0.11 o 
   1   7  11        4.24        4.50      0.20 o 
   2   7  11        4.44        4.05      0.17 o 
   3   7  11        1.01        1.00      0.08 o 
   4   7  11        0.68        0.86      0.09 o 
   5   7  11        6.36        6.55      0.20 o 
   6   7  11        1.42        1.71      0.12 o 
   7   7  11        0.41        0.63      0.12 o 
   8   7  11        0.89        0.88      0.13 o 
  -3   8  11        0.25        0.18      0.09 o 
  -2   8  11        0.16        0.06      0.10 o 
  -1   8  11        0.07        0.11      0.11 o 
   0   8  11        0.13        0.12      0.15 o 
   1   8  11        3.46        3.84      0.21 o 
   2   8  11        0.03        0.06      0.10 o 
   3   8  11        0.83        0.87      0.09 o 
   4   8  11        2.68        2.33      0.14 o 
   5   8  11        4.33        4.39      0.18 o 
   6   8  11        4.35        4.48      0.17 o 
   7   8  11        0.01       -0.01      0.12 o 
   8   8  11        0.70        0.82      0.15 o 
  -2   9  11        0.01        0.08      0.10 o 
  -1   9  11        1.24        0.95      0.19 o 
   0   9  11        0.33        0.07      0.15 o 
   1   9  11        0.00        0.00      0.12 o 
   2   9  11        5.91        5.92      0.24 o 
   3   9  11        0.03        0.10      0.08 o 
   4   9  11        3.46        3.79      0.19 o 
   5   9  11        3.28        3.14      0.17 o 
   6   9  11       11.61       11.88      0.29 o 
   7   9  11        0.74        0.85      0.15 o 
  -1  10  11        0.66        0.36      0.18 o 
   0  10  11        0.91        0.96      0.15 o 
   1  10  11        0.65        0.61      0.14 o 
   2  10  11       11.37       12.01      0.35 o 
   3  10  11        4.61        4.79      0.32 o 
   4  10  11        0.78        0.75      0.12 o 
   5  10  11        3.19        3.37      0.21 o 
   6  10  11        4.66        5.12      0.19 o 
   1  11  11        2.04        1.87      0.24 o 
   2  11  11        8.59        9.10      0.43 o 
   3  11  11        6.22        6.94      0.37 o 
   4  11  11        5.70        5.88      0.22 o 
   1  -4  12        2.49        2.75      0.18 o 
   2  -4  12        1.19        1.23      0.14 o 
   3  -4  12        1.51        1.24      0.13 o 
  -1  -3  12       11.01       11.85      0.43 o 
   0  -3  12        4.43        5.07      0.30 o 
   1  -3  12        0.14        0.11      0.11 o 
   2  -3  12        1.61        1.75      0.14 o 
   3  -3  12        4.34        4.39      0.25 o 
   4  -3  12        1.18        1.24      0.13 o 
   5  -3  12       11.56       12.24      0.45 o 
   6  -3  12        4.07        4.42      0.30 o 
  -2  -2  12        0.08       -0.02      0.09 o 
  -1  -2  12        2.56        2.69      0.16 o 
   0  -2  12        1.92        1.77      0.14 o 
   1  -2  12        1.01        0.90      0.12 o 
   2  -2  12        8.44        7.89      0.25 o 
   3  -2  12        0.66        0.63      0.15 o 
   4  -2  12        3.98        3.73      0.18 o 
   5  -2  12        3.62        3.23      0.27 o 
   6  -2  12        2.11        2.16      0.14 o 
   7  -2  12        0.01       -0.01      0.10 o 
  -3  -1  12        4.11        4.36      0.18 o 
  -2  -1  12        0.00       -0.09      0.09 o 
  -1  -1  12        4.03        3.97      0.17 o 
   0  -1  12        1.28        1.41      0.12 o 
   1  -1  12        0.95        0.96      0.12 o 
   2  -1  12        0.00       -0.07      0.09 o 
   3  -1  12        1.22        1.21      0.13 o 
   4  -1  12        0.21        0.04      0.09 o 
   5  -1  12        0.19        0.12      0.09 o 
   6  -1  12        1.32        1.24      0.11 o 
   7  -1  12        1.74        2.01      0.13 o 
  -3   0  12        1.43        1.45      0.12 o 
  -2   0  12        5.77        5.88      0.20 o 
  -1   0  12        2.95        2.58      0.15 o 
   0   0  12        4.89        4.10      0.14 o 
   1   0  12        1.59        1.61      0.12 o 
   2   0  12        1.14        0.93      0.12 o 
   3   0  12        0.81        0.61      0.11 o 
   4   0  12        0.59        0.44      0.07 o 
   5   0  12        3.15        2.76      0.18 o 
   6   0  12        2.07        1.62      0.13 o 
   7   0  12        1.05        1.14      0.11 o 
   8   0  12        0.05        0.11      0.08 o 
  -4   1  12        7.86        8.79      0.34 o 
  -3   1  12        7.36        7.16      0.23 o 
  -2   1  12        6.66        6.71      0.28 o 
  -1   1  12        1.14        1.14      0.10 o 
   0   1  12        0.06       -0.05      0.06 o 
   1   1  12        0.02       -0.02      0.08 o 
   2   1  12        8.79        8.06      0.24 o 
   3   1  12       24.32       24.65      0.49 o 
   4   1  12        9.09        9.89      0.21 o 
   5   1  12        1.84        1.64      0.13 o 
   6   1  12        1.60        1.82      0.12 o 
   7   1  12        8.19        8.50      0.23 o 
   8   1  12        0.04       -0.04      0.07 o 
  -4   2  12        0.25        0.07      0.12 o 
  -3   2  12        4.46        5.22      0.20 o 
  -2   2  12        2.29        2.71      0.15 o 
  -1   2  12        0.32        0.23      0.07 o 
   0   2  12        3.20        3.11      0.13 o 
   1   2  12        7.27        7.28      0.23 o 
   2   2  12       10.32        9.94      0.26 o 
   3   2  12       26.86       26.61      0.46 o 
   4   2  12       15.66       15.42      0.28 o 
   5   2  12        3.28        3.42      0.15 o 
   6   2  12        0.04        0.00      0.07 o 
   7   2  12        0.30        0.16      0.09 o 
   8   2  12        0.22        0.17      0.13 o 
   9   2  12        0.34        0.27      0.10 o 
  -4   3  12        0.35        0.19      0.08 o 
  -3   3  12        0.00       -0.11      0.11 o 
  -2   3  12        0.01       -0.05      0.10 o 
  -1   3  12        8.06        8.91      0.33 o 
   0   3  12        8.73        9.17      0.23 o 
   1   3  12        0.34        0.34      0.09 o 
   2   3  12        0.22        0.07      0.08 o 
   3   3  12        0.75        0.83      0.08 o 
   4   3  12        2.94        3.30      0.18 o 
   5   3  12       24.88       24.82      0.48 o 
   6   3  12        8.73        8.73      0.24 o 
   7   3  12        0.75        0.75      0.09 o 
   8   3  12        0.93        1.06      0.13 o 
   9   3  12        0.14       -0.04      0.09 o 
  -4   4  12        4.15        4.57      0.15 o 
  -3   4  12        0.71        0.34      0.10 o 
  -2   4  12        0.00       -0.05      0.07 o 
  -1   4  12        1.22        0.98      0.08 o 
   0   4  12        0.95        0.98      0.07 o 
   1   4  12        0.59        0.42      0.09 o 
   2   4  12        3.58        3.36      0.17 o 
   3   4  12        3.72        3.67      0.13 o 
   4   4  12        5.73        5.81      0.16 o 
   5   4  12       18.13       17.99      0.59 o 
   6   4  12        3.74        3.52      0.15 o 
   7   4  12        2.28        2.38      0.14 o 
   8   4  12        0.00       -0.06      0.10 o 
   9   4  12        0.17        0.21      0.10 o 
  -4   5  12        0.43        0.35      0.10 o 
  -3   5  12        6.35        7.52      0.35 o 
  -2   5  12        6.15        6.53      0.24 o 
  -1   5  12        7.78        8.39      0.22 o 
   0   5  12        6.58        6.06      0.37 o 
   1   5  12        0.13        0.08      0.11 o 
   2   5  12        0.54        0.49      0.09 o 
   3   5  12        2.94        2.96      0.12 o 
   4   5  12        0.03       -0.06      0.06 o 
   5   5  12        0.74        0.71      0.09 o 
   6   5  12        0.03       -0.04      0.07 o 
   7   5  12        0.05        0.19      0.08 o 
   8   5  12        0.00        0.03      0.10 o 
   9   5  12        0.71        0.65      0.13 o 
  -3   6  12        1.32        1.00      0.12 o 
  -2   6  12        2.31        2.05      0.15 o 
  -1   6  12        7.17        6.76      0.19 o 
   0   6  12        1.03        0.86      0.13 o 
   1   6  12        4.15        4.17      0.19 o 
   2   6  12        0.03        0.04      0.16 o 
   3   6  12        2.42        2.27      0.23 o 
   4   6  12        2.33        2.08      0.13 o 
   5   6  12        0.00       -0.07      0.07 o 
   6   6  12        0.81        0.59      0.09 o 
   7   6  12        0.00       -0.07      0.08 o 
   8   6  12        0.02       -0.03      0.10 o 
  -3   7  12        0.49        0.48      0.09 o 
  -2   7  12        1.36        1.60      0.11 o 
  -1   7  12        3.59        3.83      0.15 o 
   0   7  12        0.17        0.15      0.11 o 
   1   7  12        0.02        0.10      0.15 o 
   2   7  12        0.43        0.30      0.12 o 
   3   7  12       18.89       19.90      0.36 o 
   4   7  12       20.30       20.82      0.44 o 
   5   7  12        0.06        0.05      0.08 o 
   6   7  12        0.44        0.27      0.09 o 
   7   7  12        1.26        1.47      0.11 o 
   8   7  12        0.00       -0.10      0.10 o 
  -2   8  12        4.55        5.14      0.21 o 
  -1   8  12        0.46        0.51      0.11 o 
   0   8  12        2.60        2.57      0.17 o 
   1   8  12        2.28        2.20      0.16 o 
   2   8  12        4.98        5.44      0.25 o 
   3   8  12       17.81       19.28      0.40 o 
   4   8  12       16.99       16.94      0.45 o 
   5   8  12        2.08        2.05      0.17 o 
   6   8  12        0.03       -0.07      0.09 o 
   7   8  12        0.75        0.53      0.12 o 
  -1   9  12        0.10        0.13      0.09 o 
   0   9  12        0.04        0.08      0.12 o 
   1   9  12        2.71        2.71      0.18 o 
   2   9  12        1.05        1.04      0.15 o 
   3   9  12       10.74       12.02      0.48 o 
   4   9  12        5.48        5.96      0.22 o 
   5   9  12        1.74        1.69      0.15 o 
   6   9  12        2.18        2.16      0.15 o 
   0  10  12        1.26        1.41      0.20 o 
   1  10  12        2.01        2.19      0.17 o 
   2  10  12        1.24        1.01      0.15 o 
   3  10  12        0.32        0.12      0.18 o 
   4  10  12        0.00       -0.04      0.11 o 
   5  10  12        4.58        5.42      0.22 o 
   0  -2  13        0.41        0.43      0.16 o 
   1  -2  13        0.61        0.77      0.13 o 
   2  -2  13        3.25        3.19      0.19 o 
   3  -2  13        4.54        4.67      0.21 o 
   4  -2  13        5.22        5.34      0.36 o 
   5  -2  13        1.27        1.40      0.19 o 
  -1  -1  13        0.21        0.12      0.15 o 
   0  -1  13        0.00       -0.07      0.15 o 
   1  -1  13        0.02       -0.10      0.10 o 
   2  -1  13        4.34        4.40      0.21 o 
   3  -1  13        5.52        5.52      0.22 o 
   4  -1  13        1.68        1.79      0.15 o 
   5  -1  13        1.27        1.15      0.18 o 
   6  -1  13        0.67        0.82      0.10 o 
  -2   0  13        0.00       -0.08      0.08 o 
  -1   0  13        0.71        0.63      0.11 o 
   0   0  13        4.01        3.89      0.31 o 
   1   0  13        0.71        0.66      0.12 o 
   2   0  13        0.58        0.66      0.12 o 
   3   0  13        1.74        1.72      0.14 o 
   4   0  13        1.91        2.08      0.16 o 
   5   0  13        6.95        7.88      0.43 o 
   6   0  13        4.08        4.09      0.38 o 
   7   0  13        2.97        2.97      0.19 o 
  -2   1  13        6.82        7.04      0.23 o 
  -1   1  13        4.04        3.63      0.17 o 
   0   1  13        1.74        1.97      0.14 o 
   1   1  13        1.54        1.41      0.13 o 
   2   1  13        2.99        2.64      0.20 o 
   3   1  13        2.78        2.43      0.17 o 
   4   1  13        0.53        0.45      0.11 o 
   5   1  13        0.33        0.26      0.09 o 
   6   1  13        5.40        5.47      0.27 o 
   7   1  13        1.67        1.82      0.13 o 
  -2   2  13        5.40        6.15      0.49 o 
  -1   2  13        0.84        0.88      0.11 o 
   0   2  13        0.39        0.52      0.11 o 
   1   2  13        6.08        6.67      0.23 o 
   2   2  13        1.83        2.16      0.33 o 
   3   2  13       25.49       26.01      0.53 o 
   4   2  13       12.30       12.29      0.25 o 
   5   2  13        0.69        0.65      0.10 o 
   6   2  13        1.57        1.51      0.11 o 
   7   2  13        0.97        1.03      0.10 o 
   8   2  13        0.02       -0.07      0.07 o 
  -3   3  13        2.39        2.67      0.14 o 
  -2   3  13        2.21        1.98      0.15 o 
  -1   3  13        0.01       -0.09      0.09 o 
   0   3  13        7.93        7.38      0.25 o 
   1   3  13        1.75        1.54      0.13 o 
   2   3  13        7.61        7.21      0.24 o 
   3   3  13        7.37        6.92      0.23 o 
   4   3  13        6.06        6.53      0.17 o 
   5   3  13        0.66        0.62      0.10 o 
   6   3  13        3.73        4.07      0.17 o 
   7   3  13        0.19        0.14      0.08 o 
   8   3  13        0.70        0.73      0.09 o 
  -3   4  13        1.51        1.49      0.11 o 
  -2   4  13        0.53        0.44      0.08 o 
  -1   4  13        0.76        0.86      0.09 o 
   0   4  13        0.03        0.06      0.11 o 
   1   4  13        0.81        0.90      0.13 o 
   2   4  13        0.04       -0.04      0.10 o 
   3   4  13        0.02       -0.07      0.09 o 
   4   4  13        0.18        0.06      0.07 o 
   5   4  13        2.84        2.76      0.15 o 
   6   4  13        0.15        0.19      0.09 o 
   7   4  13        2.68        2.96      0.19 o 
   8   4  13        0.16        0.34      0.10 o 
  -2   5  13        1.41        1.44      0.14 o 
  -1   5  13        2.31        2.17      0.31 o 
   0   5  13        0.28        0.21      0.11 o 
   1   5  13        0.84        0.65      0.16 o 
   2   5  13        0.39        0.33      0.10 o 
   3   5  13        3.42        3.13      0.19 o 
   4   5  13        1.43        1.18      0.10 o 
   5   5  13        1.21        1.16      0.14 o 
   6   5  13        0.05        0.04      0.10 o 
   7   5  13        0.60        0.43      0.09 o 
   8   5  13        0.00       -0.10      0.10 o 
  -2   6  13        0.29        0.33      0.18 o 
  -1   6  13        0.34        0.12      0.13 o 
   0   6  13        4.04        3.63      0.20 o 
   1   6  13       13.62       13.41      0.36 o 
   2   6  13        3.79        3.62      0.27 o 
   3   6  13        1.92        1.69      0.15 o 
   4   6  13        0.19        0.08      0.10 o 
   5   6  13        8.73        8.93      0.26 o 
   6   6  13        0.13        0.07      0.18 o 
   7   6  13        0.69        0.74      0.11 o 
  -2   7  13        1.07        1.25      0.22 o 
  -1   7  13        2.58        2.97      0.21 o 
   0   7  13        5.41        5.60      0.25 o 
   1   7  13       12.73       13.18      0.37 o 
   2   7  13        7.88        8.01      0.31 o 
   3   7  13        4.88        4.72      0.23 o 
   4   7  13        0.19       -0.05      0.10 o 
   5   7  13        0.10       -0.05      0.09 o 
   6   7  13        0.19        0.11      0.10 o 
   7   7  13        0.01        0.09      0.09 o 
  -1   8  13        0.00        0.02      0.12 o 
   0   8  13        0.19        0.07      0.13 o 
   1   8  13        0.42        0.33      0.19 o 
   2   8  13        1.98        2.09      0.17 o 
   3   8  13       17.19       18.58      0.46 o 
   4   8  13        6.81        7.34      0.25 o 
   5   8  13        0.97        0.89      0.11 o 
   6   8  13        0.85        0.77      0.18 o 
   0   9  13        0.42        0.50      0.14 o 
   1   9  13        2.27        2.34      0.18 o 
   2   9  13        1.04        1.34      0.16 o 
   3   9  13        9.14        9.82      0.32 o 
   4   9  13        3.53        3.87      0.30 o 
   5   9  13        2.98        3.31      0.18 o 
   1   0  14        0.60        0.44      0.12 o 
   2   0  14        0.53        0.30      0.12 o 
   3   0  14        2.42        2.23      0.16 o 
   4   0  14       10.62       11.25      0.32 o 
   5   0  14        2.29        2.25      0.21 o 
   0   1  14        0.41        0.31      0.16 o 
   1   1  14        4.94        5.51      0.23 o 
   2   1  14        4.06        4.47      0.21 o 
   3   1  14        0.19        0.05      0.11 o 
   4   1  14        1.27        1.31      0.14 o 
   5   1  14        2.41        2.57      0.25 o 
   6   1  14        0.79        0.72      0.11 o 
  -1   2  14        0.01        0.00      0.15 o 
   0   2  14        0.07       -0.11      0.11 o 
   1   2  14        0.11        0.01      0.11 o 
   2   2  14        1.86        1.65      0.21 o 
   3   2  14        0.05       -0.03      0.11 o 
   4   2  14        1.26        1.11      0.14 o 
   5   2  14        0.07        0.12      0.15 o 
   6   2  14        0.04       -0.09      0.09 o 
  -1   3  14        0.13        0.03      0.16 o 
   0   3  14        3.85        3.72      0.20 o 
   1   3  14        3.42        3.05      0.20 o 
   2   3  14        3.39        3.15      0.20 o 
   3   3  14        1.72        1.97      0.15 o 
   4   3  14        0.65        0.51      0.12 o 
   5   3  14        0.17        0.15      0.10 o 
   6   3  14        0.06        0.12      0.09 o 
   7   3  14        0.02        0.03      0.09 o 
  -1   4  14        0.04       -0.01      0.16 o 
   0   4  14        3.61        3.73      0.20 o 
   1   4  14        5.40        5.68      0.24 o 
   2   4  14        1.96        1.65      0.15 o 
   3   4  14        0.79        0.77      0.13 o 
   4   4  14        0.45        0.29      0.12 o 
   5   4  14        1.18        1.01      0.12 o 
   6   4  14        0.52        0.44      0.09 o 
   7   4  14        1.37        1.27      0.13 o 
  -1   5  14        0.30        0.31      0.19 o 
   0   5  14        0.00       -0.12      0.12 o 
   1   5  14        1.66        1.73      0.16 o 
   2   5  14        0.57        0.56      0.13 o 
   3   5  14        4.94        5.11      0.25 o 
   4   5  14        4.84        4.78      0.25 o 
   5   5  14        5.78        6.28      0.22 o 
   6   5  14        0.37        0.38      0.10 o 
   7   5  14        0.02        0.02      0.09 o 
  -1   6  14        0.66        0.59      0.19 o 
   0   6  14        3.06        3.07      0.22 o 
   1   6  14        3.15        2.41      0.36 o 
   2   6  14        0.52        0.48      0.14 o 
   3   6  14        0.01       -0.09      0.11 o 
   4   6  14        5.03        4.97      0.33 o 
   5   6  14        3.88        4.17      0.20 o 
   6   6  14        0.40        0.24      0.10 o 
   0   7  14        1.18        1.33      0.36 o 
   1   7  14       13.33       14.28      0.39 o 
   2   7  14        9.59        9.93      0.33 o 
   3   7  14        1.26        1.34      0.27 o 
   4   7  14        1.45        1.38      0.22 o 
   5   7  14        0.51        0.51      0.11 o 
   6   7  14        0.14        0.02      0.09 o 
   1   8  14        2.47        2.58      0.19 o 
   2   8  14        3.99        4.54      0.25 o 
   3   8  14        2.24        2.05      0.17 o 
   4   8  14        0.90        0.94      0.21 o 
   3   2  15        0.30       -0.02      0.12 o 
   2   3  15        2.84        2.45      0.24 o 
   3   3  15        2.93        2.85      0.33 o 
   4   3  15        1.00        0.92      0.13 o 
   2   4  15       12.43       13.67      0.38 o 
   3   4  15       12.09       12.89      0.42 o 
   4   4  15        1.15        0.99      0.19 o 
   5   4  15        0.32        0.27      0.16 o 
   2   5  15       10.53       10.95      0.56 o 
   3   5  15        3.31        3.32      0.22 o 
   4   5  15        0.27        0.16      0.18 o 
   3   6  15        1.38        1.12      0.15 o 
                                                 
